# Supplementary material for: Analysis of Volatile Compounds’ Changes in Rice Grain at Different Ripening Stages via HS-SPME-GC–MS
Source: Foods. 2024 Nov 25;13(23):3776. doi: 10.3390/foods13233776 (PMC11640236; doi:10.3390/foods13233776)
Supplement: Supplementary file 1 [file foods-13-03776-s001.zip › Supplementary tables.xlsx]

## Sheet: Table S1
Table S1. 417 VOCs identified by HS-SPME-GC–MS
Compound	Category	CAS	Formula	Relative content (μg/g)
				YX430-10d-1	YX430-10d-2	YX430-10d-3	YX430-15d-1	YX430-15d-2	YX430-15d-3	YX430-25d-1	YX430-25d-2	YX430-25d-3	YX430-35d-1	YX430-35d-2	YX430-35d-3	MXZ2-10d-1	MXZ2-10d-2	MXZ2-10d-3	MXZ2-15d-1	MXZ2-15d-2	MXZ2-15d-3	MXZ2-25d-1	MXZ2-25d-2	MXZ2-25d-3	MXZ2-35d-1	MXZ2-35d-2	MXZ2-35d-3	YJSM2-10d-1	YJSM2-10d-2	YJSM2-10d-3	YJSM2-15d-1	YJSM2-15d-2	YJSM2-15d-3	YJSM2-25d-1	YJSM2-25d-2	YJSM2-25d-3	YJSM2-35d-1	YJSM2-35d-2	YJSM2-35d-3	QC01	QC02	QC03
(-)-Carvone	Terpenoids	6485-40-1	C10H14O	0.315694	0.369896	0.35997	0.512005	0.409572	0.433956	0.526144	0.564159	0.512245	0.556011	0.773407	0.817356	0.36236	0.237465	0.337753	0.530705	0.488671	0.396739	0.556592	0.482695	0.388517	0.446289	0.616637	0.622881	0.353672	0.326114	0.376509	0.290226	0.296029	0.332914	0.3636	0.399346	0.392451	0.521385	0.495213	0.67618	0.490008	0.474171	0.51714
(-)-trans-Isopiperitenol	Terpenoids	74410-00-7	C10H16O	0.0722278	0.0877829	0.0838727	0.0617647	0.0506611	0.0550754	0.0158918	0.0176398	0.0162249	0.00820744	0.00891253	0.00923807	0.0439042	0.0449584	0.0499682	0.0233562	0.0203474	0.0209753	0.0100238	0.0085981	0.00933195	0.0069483	0.00887874	0.00829609	0.0462603	0.0444019	0.0456984	0.0264235	0.0262202	0.0248019	0.00887184	0.00928695	0.010075	0.00751257	0.00849155	0.00697079	0.0122958	0.0121536	0.0124484
(1.alpha.,2.beta.,5.alpha.)-2-methyl-5-(1-methylethenyl)-Cyclohexanol	Terpenoids	38049-26-2	C10H18O	0.0187161	0.0228153	0.0221497	0.0330398	0.0296724	0.0281164	0.0324934	0.034772	0.0326811	0.0349283	0.0418147	0.0445106	0.0229803	0.0199635	0.0214653	0.0346643	0.0314668	0.0339945	0.0340594	0.0303217	0.0322985	0.0343448	0.0342326	0.0344839	0.0285135	0.0272434	0.0280967	0.0246551	0.0254396	0.029246	0.0302889	0.0348001	0.0334817	0.0388496	0.0375913	0.0378505	0.0356395	0.0341085	0.0364559
(1S,2E,6E,10R)-3,7,11,11-Tetramethylbicyclo[8.1.0]undeca-2,6-diene	Terpenoids	24703-35-3	C15H24	0.154475	0.171226	0.160328	0.137557	0.113078	0.119343	0.14244	0.140777	0.133566	0.149814	0.203248	0.204758	0.127373	0.0860436	0.102267	0.138431	0.113827	0.140785	0.155896	0.122682	0.128692	0.156091	0.125443	0.165539	0.260819	0.172474	0.159914	0.0745709	0.107062	0.119418	0.119277	0.14545	0.157871	0.180204	0.113545	0.133855	0.155222	0.149104	0.1586
(1S,5S,6R)-6-Methyl-2-methylene-6-(4-methylpent-3-en-1-yl)bicyclo[3.1.1]heptane	Terpenoids	15438-94-5	C15H24	0.0751909	0.0825988	0.0754766	0.0668479	0.0569415	0.0603285	0.0680751	0.0706773	0.0662126	0.0717657	0.0990441	0.0964121	0.0626135	0.040987	0.0472329	0.0635502	0.0558727	0.0656009	0.0714549	0.057083	0.0595915	0.0684336	0.0581408	0.0738163	0.11814	0.0806922	0.0706918	0.0496256	0.0497489	0.0762037	0.0748757	0.0680923	0.0715102	0.0840826	0.0757219	0.0815158	0.0731209	0.0696995	0.0745049
(2S,3S,6S)-6-Isopropyl-3-methyl-2-(prop-1-en-2-yl)-3-vinylcyclohexanone	Terpenoids	21698-44-2	C15H24O	0.0764228	0.0822729	0.0775148	0.0662357	0.0575524	0.0581707	0.0689227	0.0675124	0.0694068	0.0730752	0.103751	0.10687	0.0623715	0.0289307	0.0482623	0.0668899	0.0537864	0.051564	0.0760029	0.0440777	0.044691	0.0565419	0.059543	0.0631415	0.125009	0.0604126	0.0771698	0.0359498	0.0371544	0.0576083	0.0549993	0.0552309	0.0570925	0.0659253	0.0585209	0.0662369	0.0559867	0.0535074	0.0567794
(3R,3aR,7S,8aS)-3,6,8,8-Tetramethyl-4,7,8,8a-tetrahydro-1H-3a,7-methanoazulen-2(3H)-one	Terpenoids	288249-25-2	C15H22O	0.0042473	0.00743187	0.00590515	0.00459125	0.00178537	0.00216181	0.00276409	0.00281365	0.00477393	0.00371086	0.00475476	0.00406012	0.00411329	0.00252012	0.00356673	0.00275884	0.00318169	0.00259509	0.0112168	0.00230645	0.00425505	0.008885	0.00441661	0.00512561	0.00622189	0.00394929	0.00573398	0.00203545	0.00263858	0.00330467	0.00357269	0.00298024	0.0027397	0.00511812	0.00683371	0.00602987	0.00427011	0.00420362	0.00446481
(6Z)-Nonen-1-ol	Alcohol	35854-86-5	C9H18O	0.00244769	0.00284883	0.00341065	0.00389233	0.0033892	0.0032061	0.00200002	0.0121434	0.00719059	0.039799	0.0533297	0.0496684	0.00413587	0.00439295	0.00617864	0.0146921	0.00482436	0.00511885	0.00523879	0.0045657	0.00437697	0.0295068	0.0328781	0.0284751	0.00451648	0.00373219	0.00473005	0.0116155	0.0117797	0.0103366	0.00440074	0.00421892	0.00421936	0.0269595	0.0277724	0.0252343	0.00554133	0.00563885	0.00593759
(8R,8aS)-8,8a-Dimethyl-2-(propan-2-ylidene)-1,2,3,7,8,8a-hexahydronaphthalene	Terpenoids	27840-40-0	C15H22	0.00569264	0.00863026	0.00743901	0.00632029	0.00624985	0.00736837	0.0065203	0.00630334	0.00602474	0.00613119	0.00726243	0.00776427	0.00463519	0.00420173	0.0048102	0.0140737	0.0085418	0.0123915	0.00998055	0.0111586	0.00921269	0.010605	0.00979559	0.0107676	0.00923703	0.00712837	0.00647456	0.00558123	0.00473878	0.00751882	0.00302861	0.00375909	0.00267612	0.00117281	0.00136038	0.00157675	0.00570603	0.00542831	0.00594412
(E)-2,6-Dimethylocta-2,5,7-trien-4-one	Ketone	33746-72-4	C10H14O	0.020059	0.024897	0.0235986	0.0340638	0.0278527	0.0289407	0.0358455	0.039358	0.0486068	0.0500849	0.0526295	0.0555409	0.0219163	0.0208311	0.0224353	0.034754	0.0409446	0.0357822	0.0348671	0.0312281	0.032893	0.0422047	0.0403208	0.0419761	0.0310483	0.0293985	0.0321525	0.0260113	0.0269098	0.0301675	0.0307638	0.034964	0.0338465	0.0429882	0.0457297	0.043599	0.038262	0.0368567	0.0391496
(E)-2-Octenal	Aldehyde	2548-87-0	C8H14O	0.0410144	0.0485048	0.0445435	0.0533318	0.0235107	0.0179272	0.0478863	0.0506095	0.0485847	0.0153594	0.0265405	0.0543045	0.0407352	0.0378728	0.0407217	0.0524419	0.0510631	0.0535148	0.050239	0.0433807	0.0459321	0.0420821	0.0470082	0.0427425	0.0440306	0.0470334	0.0425142	0.0417105	0.0439893	0.0461277	0.044204	0.0465879	0.0452721	0.0437465	0.0475883	0.0442272	0.046022	0.0443918	0.0470094
(Z)-2-Heptenal	Aldehyde	57266-86-1	C7H12O	0.011841	0.0131074	0.0137011	0.0103425	0.008299	0.00964742	0.00672448	0.00723592	0.00617757	0.013951	0.0158735	0.0133185	0.00800294	0.00759814	0.00906106	0.00737059	0.00779981	0.00790448	0.00709831	0.00633138	0.00669987	0.0110424	0.01141	0.00973946	0.00850815	0.00773728	0.00703662	0.0056756	0.0046795	0.00471498	0.00775899	0.00795509	0.00819395	0.0100464	0.00921925	0.00893113	0.00966721	0.00915368	0.00972685
(Z,Z)-3,6-Nonadienal	Aldehyde	21944-83-2	C9H14O	0.0853189	0.107182	0.104099	0.150241	0.152956	0.118922	0.142096	0.175198	0.15401	0.211111	0.267838	0.260042	0.108231	0.0980714	0.0998692	0.154343	0.149738	0.155619	0.172207	0.130021	0.137981	0.181674	0.199459	0.176277	0.132191	0.137072	0.104431	0.116989	0.128796	0.133914	0.127054	0.144392	0.139698	0.195615	0.224922	0.195047	0.176503	0.170044	0.18079
.alpha.-Cadinol	Terpenoids	481-34-5	C15H26O	0.00762858	0.0150465	0.00820424	0.00762238	0.00328381	0.00361767	-	-	-	0.00743289	0.00832044	0.00632973	0.00689849	0.00422058	0.00484119	0.00542151	0.00537451	0.00478775	-	-	-	-	-	-	0.00919813	0.00630588	0.00717083	0.00271099	0.0044664	0.00522964	0.00482424	0.00479695	0.00379075	-	-	-	0.00808206	0.00784314	0.0085425
.alpha.-Muurolene	Terpenoids	10208-80-7	C15H24	0.173374	0.191611	0.177371	0.149939	0.124345	0.130859	0.156232	0.152966	0.148554	0.154444	0.216181	0.212948	0.139575	0.0945601	0.110654	0.151895	0.126287	0.153931	0.169604	0.137573	0.144831	0.161323	0.135897	0.176643	0.287788	0.188743	0.186643	0.112103	0.115807	0.139538	0.173168	0.15881	0.171739	0.185758	0.131923	0.184018	0.171227	0.16352	0.174405
.alpha.-Terpineol	Terpenoids	98-55-5	C10H18O	0.00275059	0.00326109	0.00331427	0.0038777	0.00250755	0.00248867	0.00253632	0.00324997	0.00333644	0.00302346	0.00423229	0.00600695	0.00281551	0.00212824	0.00229659	0.00344247	0.00325559	0.00352978	0.00367995	0.00285391	0.00309871	0.00417872	0.0045708	0.00457221	0.00322103	0.00295189	0.00274152	0.00249239	0.00291261	0.00343482	0.00333672	0.00367639	0.00346227	0.00367137	0.00491994	0.00341403	0.00416539	0.00388795	0.00412934
.beta.-Guaiene	Terpenoids	88-84-6	C15H24	0.0523402	0.0565647	0.0544267	0.0467442	0.0380498	0.0410083	0.0481082	0.0510255	0.047403	0.0499012	0.0691218	0.0676727	0.0451158	0.030462	0.033869	0.0481944	0.0391804	0.0490662	0.0543092	0.0446365	0.0467011	0.0543477	0.0454271	0.0567833	0.0852931	0.0599304	0.047818	0.0377731	0.0382405	0.0571315	0.057	0.0513537	0.0550527	0.0594101	0.0555427	0.0604379	0.0526882	0.0507702	0.0539195
.beta.-Myrcene	Terpenoids	123-35-3	C10H16	0.00324759	0.00424972	0.00485019	0.00406742	0.00329538	0.00346537	0.00358208	0.00454043	0.00415387	0.00376594	0.00506652	0.00558468	0.00479603	0.00566995	0.00571359	0.00421386	0.00471851	0.0050355	0.00433925	0.00304257	0.00400669	0.00369126	0.00466506	0.00352427	0.00470654	0.00479776	0.00484442	0.00363213	0.00381472	0.00399891	0.00331819	0.00405381	0.00405222	0.00509322	0.00563904	0.00463943	0.00445392	0.00421504	0.00461252
.beta.-Pinene	Terpenoids	127-91-3	C10H16	0.0761413	0.0881612	0.0776565	0.0471409	0.0289984	0.0439811	0.0451024	0.060483	0.0551463	0.0530271	0.0693089	0.0721457	0.0589247	0.053246	0.0583021	0.028589	0.0372373	0.0323867	0.0458131	0.0421185	0.0523177	0.0719766	0.0747673	0.0748553	0.0685892	0.0587448	0.0499786	0.0454907	0.0341693	0.0382289	0.0495022	0.0620454	0.0556078	0.0697872	0.0725517	0.0711645	0.0521283	0.0520379	0.0538735
.gamma.-Elemene	Terpenoids	29873-99-2	C15H24	0.00175678	0.00191366	0.00170836	0.000826441	0.000688487	0.000926915	0.000890631	0.000897159	0.000944897	0.0011812	0.00144938	0.00155165	0.00123822	0.000924996	0.00057205	0.000682	0.000629822	0.000858022	0.000886027	0.000684069	0.00073165	0.000855277	0.000847987	0.00089629	0.00216822	0.00165757	0.00171064	0.000665575	0.000993314	0.00137142	0.000925142	0.0010304	0.000991283	0.000734009	0.000830821	0.000969471	0.00196091	0.00192205	0.00198688
1,2,4,5-Tetrazin-3-Amine	Heterocyclic compound	79329-74-1	C2H3N5	0.0243389	0.0456532	0.0371162	0.0306281	0.0255051	0.0262997	0.0139044	0.00957462	0.00913436	0.0856481	0.106464	0.0630929	0.0173125	0.0158796	0.0195006	0.018742	0.0191942	0.0192441	0.0107876	0.0088989	0.00854166	0.0473509	0.057815	0.0410144	0.00130676	0.0110271	0.010735	0.0012104	0.00160936	0.00151271	0.0012239	0.00579354	0.00175992	0.0415194	0.0389056	0.0315506	0.0146345	0.0146203	0.0147497
1,2,4,5-Tetrazine-3,6-diAmine	Heterocyclic compound	19617-90-4	C2H4N6	0.00720327	0.00709611	0.00897494	0.00908993	0.00745652	0.00826948	0.00850305	0.00937857	0.00787255	0.00698124	0.0108778	0.0101661	0.00613426	0.0057111	0.00610023	0.00871408	0.00848252	0.00871729	0.00928884	0.00702423	0.00746014	0.00752347	0.00800622	0.00757401	0.010465	0.00914999	0.00801387	0.0070089	0.00730172	0.00879961	0.00908189	0.00960503	0.00923843	0.00952196	0.00981593	0.00929763	0.00862079	0.00829706	0.00883114
1,2-Cyclohexanedione	Ketone	765-87-7	C6H8O2	0.0841796	0.0993464	0.0923637	0.110682	0.0944284	0.0677534	0.0967014	0.103702	0.0996901	0.0869055	0.11209	0.11919	0.0858361	0.0776177	0.0846619	0.109561	0.108627	0.112598	0.107081	0.0896671	0.0953658	0.0953649	0.106461	0.0972887	0.0890627	0.0972816	0.0842474	0.0870958	0.0913203	0.09288	0.0893765	0.0972445	0.0956746	0.0982281	0.105732	0.0992708	0.0947269	0.0922972	0.0978084
1,3,5-Triazaadamantan-7-ol	Heterocyclic compound	130267-10-6	C7H13N3O	0.161194	0.195074	0.157767	0.271829	0.222939	0.23601	0.230086	0.290794	0.274337	0.259963	0.35069	0.368264	0.185262	0.163713	0.1752	0.272094	0.256078	0.269718	0.243379	0.246173	0.260217	0.266746	0.278237	0.278608	0.225544	0.212677	0.20788	0.198633	0.202044	0.225907	0.241157	0.2641	0.261448	0.266378	0.264853	0.297782	0.293155	0.277896	0.303331
1,3,6-Octatriene, 3,7-dimethyl-, (Z)-	Terpenoids	3338-55-4	C10H16	0.0457824	0.0310882	0.0297363	0.0584746	0.0560033	0.0552345	0.0499281	0.116601	0.109615	0.137632	0.182068	0.185647	0.0368676	0.0320878	0.02798	0.0951606	0.100054	0.109444	0.112305	0.0833784	0.111367	0.177085	0.189022	0.18319	0.0335319	0.0254079	0.0226466	0.0343532	0.0444813	0.0397845	0.0718502	0.0581414	0.088696	0.144007	0.154963	0.149248	0.105422	0.104189	0.109233
1,3,8-p-Menthatriene	Terpenoids	18368-95-1	C10H14	0.0107914	0.0128281	0.0126697	0.0183366	0.0141939	0.0140643	0.0169362	0.0219172	0.0200267	0.0210212	0.0249869	0.0300075	0.0135819	0.0133906	0.0128283	0.0217386	0.018177	0.0216217	0.0250494	0.0192185	0.0202508	0.022377	0.0237854	0.0187668	0.0208049	0.0215615	0.0221966	0.0170755	0.0186624	0.0202586	0.0220753	0.0215628	0.0228682	0.0247686	0.029189	0.0256734	0.0248653	0.024041	0.0254024
1,3-Cyclohexadiene, 5-(1,5-dimethyl-4-hexenyl)-2-methyl-, [S-(R*,S*)]-	Terpenoids	495-60-3	C15H24	0.1797	0.201513	0.184918	0.159855	0.130686	0.135668	0.167652	0.16519	0.156989	0.162707	0.230022	0.230562	0.145291	0.0990573	0.115238	0.160192	0.128826	0.162206	0.178281	0.141041	0.146842	0.16904	0.140772	0.183086	0.302567	0.198236	0.193226	0.0903034	0.120895	0.141666	0.180813	0.170419	0.185314	0.199213	0.134603	0.195548	0.178888	0.170953	0.182393
1,3-Dioxolane, 2-butyl-2-ethyl-	Heterocyclic compound	935-49-9	C9H18O2	0.00333343	0.00398722	0.00391007	0.00554138	0.00435109	0.00394698	0.00487002	0.00599607	0.00560696	0.0071771	0.00813095	0.00956185	0.0038906	0.00353738	0.00368512	0.00572246	0.00532398	0.00580756	0.00678496	0.00545311	0.0057737	0.00641766	0.00714395	0.00641235	0.00681408	0.00517373	0.00361476	0.00769894	0.00486636	0.00458022	0.0047611	0.00539152	0.00526637	0.00717095	0.00870456	0.0073229	0.00718678	0.00704729	0.00731884
1,3-Hexadiene, 3-ethyl-2-methyl-	Hydrocarbons	61142-36-7	C9H16	0.00770489	0.00777195	0.00633451	0.0130218	0.00957179	0.0098137	0.0112024	0.0212401	0.0194537	0.0241127	0.0303531	0.0327577	0.00881372	0.00874103	0.00954045	0.0175599	0.0185838	0.0192735	0.0174885	0.0150124	0.0165009	0.0275653	0.0275526	0.0301748	0.0110687	0.0110766	0.0091214	0.0118784	0.0142359	0.0131857	0.0155904	0.0162633	0.0140492	0.02331	0.0254562	0.0249832	0.0198462	0.0185052	0.0196445
1,3-Propanediol	Alcohol	504-63-2	C3H8O2	0.0527017	0.0530711	0.0524638	0.0550915	0.0575599	0.0584049	0.0579524	0.0549768	0.0599473	0.0518917	0.0609232	0.0612631	0.0570749	0.0560539	0.0569729	0.0567246	0.058319	0.041021	0.0591902	0.0591555	0.0532308	0.0515249	0.0556179	0.0566858	0.0607519	0.0550714	0.0577085	0.0588948	0.0527732	0.0583063	0.058443	0.0618134	0.0599238	0.0580802	0.0577897	0.0569316	0.0557763	0.0525226	0.0559623
1,5-Cycloundecadiene, 8,8-dimethyl-9-methylene-	Hydrocarbons	62338-54-9	C14H22	0.240478	0.267905	0.244978	0.209797	0.174958	0.186595	0.220193	0.226556	0.215654	0.240258	0.315418	0.322656	0.19859	0.131999	0.154862	0.216088	0.178206	0.220214	0.242165	0.192067	0.201255	0.243415	0.201246	0.249265	0.404722	0.269464	0.234856	0.160179	0.163187	0.252117	0.24674	0.223712	0.247679	0.282655	0.246985	0.273219	0.240439	0.229311	0.245137
1,5-Heptadien-4-one, 3,3,6-trimethyl-	Terpenoids	546-49-6	C10H16O	0.51833	0.613291	0.571925	0.684232	0.573306	0.34922	0.596736	0.638675	0.600157	0.490769	0.621605	0.668131	0.530112	0.481918	0.519761	0.675474	0.661994	0.689884	0.634844	0.534794	0.570318	0.528875	0.594505	0.533973	0.549256	0.620318	0.540912	0.539564	0.574143	0.590908	0.543492	0.586225	0.578769	0.537741	0.585726	0.548094	0.55	0.535325	0.566435
1,7-Nonadiene, 4,8-dimethyl-	Hydrocarbons	62108-28-5	C11H20	0.00536654	0.0046908	0.00319489	0.00713904	0.00617986	0.00580534	0.00485904	0.0138225	0.012021	0.0133751	0.0172449	0.0186493	0.00435689	0.00484742	0.00365695	0.00941787	0.0108802	0.0104548	0.0111752	0.00949405	0.0100591	0.0262549	0.0217351	0.0273112	0.00397321	0.00361359	0.00285452	0.00441744	0.00491643	0.00448887	0.00634816	0.00890407	0.00802817	0.0160681	0.0175909	0.0175524	0.012231	0.0114278	0.0120351
1,7-Octadiene, 2,7-dimethyl-3,6-bis(methylene)-	Hydrocarbons	16714-60-6	C12H18	0.00343651	0.00404145	-	-	-	0.00313101	0.00351434	0.00453912	0.00377441	0.00509548	0.00633025	0.00728091	0.00277942	0.00274983	0.00273187	-	-	-	0.00303558	0.00280603	0.00326577	0.00558425	0.00549749	0.00591	0.00340852	0.00426309	0.00352324	-	-	-	0.00242128	0.00332354	0.00256343	0.00568396	0.0066549	0.00579258	0.00424732	0.00401113	0.00422546
1,7-Octadiene, 2-methyl-6-methylene-	Terpenoids	1686-30-2	C10H16	0.0170973	0.0197109	0.017438	0.01091	0.00698962	0.0101111	0.0107033	0.0135296	0.0127618	0.0122204	0.0152364	0.0162381	0.0131072	0.012063	0.0134538	0.0108036	0.00985682	0.010537	0.0129412	0.0095992	0.0107725	0.0167073	0.0166029	0.0172961	0.0163573	0.0194394	0.0113213	0.0110551	0.00831269	0.00867222	0.0113945	0.0146992	0.012747	0.0163472	0.0173986	0.0165371	0.0126261	0.0124631	0.0130107
1,8-Ethylenenaphthalene	Aromatics	83-32-9	C12H10	0.0150516	0.0161495	0.0152534	0.0132181	0.0108804	0.0115198	0.0141818	0.0136254	0.0132402	0.0140708	0.020209	0.019802	0.0126156	0.00689644	0.00936994	0.0122268	0.0105511	0.0134669	0.014891	0.0115875	0.0119223	0.0151524	0.00752241	0.0161626	0.0253551	0.0145456	0.0156001	0.00805686	0.0103151	0.013235	0.0132447	0.0139331	0.015202	0.0170261	0.0127321	0.014012	0.015133	0.0145998	0.0154191
1-Butanol, 3-methyl-, formate	Ester	110-45-2	C6H12O2	0.0875419	0.10089	0.0899178	0.0912497	0.0733809	0.0747132	0.0738995	0.074741	0.0731232	0.0624577	0.0770458	0.0802565	0.0649859	0.0639923	0.0670188	0.0793038	0.0761858	0.0793086	0.0760145	0.0636779	0.0735388	0.0723223	0.0793775	0.0699524	0.0624304	0.0743306	0.0608693	0.0578371	0.0615199	0.0623199	0.0627067	0.0621616	0.0633865	0.0723359	0.0738822	0.0758176	0.0712226	0.0680238	0.0726653
1-Cyclohexene-1-carboxAldehyde, 4-(1-methylethenyl)-, (S)-	Aldehyde	18031-40-8	C10H14O	0.505059	0.525925	0.358373	0.527563	0.602174	0.469705	0.556272	0.570484	0.747469	0.709006	0.961086	1.00611	0.506291	0.52219	0.333855	0.869287	0.490995	0.865426	0.823195	0.819094	0.860101	0.893877	0.895111	0.905959	0.719012	0.629731	0.53083	0.639141	0.650982	0.685276	0.775968	0.857513	0.850053	0.904793	0.884304	0.966417	0.941571	0.899233	0.959743
1-Cyclohexene-1-carboxylic acid, 4-(1-methylethenyl)-	Terpenoids	7694-45-3	C10H14O2	0.0117438	0.0131	0.0122715	0.0105946	0.00819314	0.00935031	0.0105719	0.0112407	0.00932581	0.0111103	0.0157185	0.0152118	0.00978428	0.00603885	0.00752765	0.00984249	0.00854323	0.0102705	0.0105983	0.0085141	0.00893215	0.0103078	0.00868228	0.0109892	0.0183502	0.0122346	0.011003	0.00693882	0.00752485	0.0109724	0.0109882	0.0102156	0.0109858	0.0133241	0.0115402	0.0129899	0.0116568	0.0112194	0.0118688
1-Cyclopentene-1-methanol, 2-methyl-5-(1-methylethyl)-	Alcohol	80113-82-2	C10H18O	0.00990641	0.0126382	0.0115388	0.0166047	0.0138035	0.0089201	0.0147351	0.0185183	0.0148998	0.0142847	0.0196826	0.0237291	0.0117962	0.0105717	0.0113701	0.0176505	0.0160106	0.0168002	0.0167398	0.0162421	0.0162858	0.0172676	0.0176321	0.0160592	0.0149649	0.0142822	0.011725	0.0126572	0.0135138	0.0148011	0.0152347	0.0167858	0.0165663	0.0184165	0.0189245	0.019944	0.0181344	0.017506	0.0184835
1-Decanol	Alcohol	112-30-1	C10H22O	0.017919	0.0208523	0.0215005	0.022287	0.0201122	0.0202209	0.0210345	0.0230296	0.0224314	0.0239181	0.0263485	0.0332908	0.0162201	0.0135289	0.0142467	0.0212579	0.0209004	0.0207978	0.0217472	0.016702	0.0190159	0.0185192	0.0175424	0.0182541	0.0267732	0.0219996	0.0263583	0.0160864	0.0168469	0.0219975	0.0210566	0.0222166	0.0220889	0.0220827	0.0236185	0.0212677	0.0214079	0.0204291	0.021791
1-Ethylpropyl acetate	Ester	620-11-1	C7H14O2	1.37641	1.52279	1.39747	1.34141	1.01563	1.03666	0.998382	1.06989	1.05311	0.938925	1.17948	1.25165	0.9159	0.986504	1.02528	1.16252	1.18201	1.26828	1.20793	1.02706	1.08442	1.07109	1.19406	1.23527	0.959964	1.12589	1.00385	0.900687	0.937742	1.12098	0.963247	1.2536	1.01318	1.11267	1.24279	1.15987	1.05973	1.02583	1.08849
1-Hexanol, 2-ethyl-	Alcohol	104-76-7	C8H18O	0.00214999	0.00151846	0.00120545	0.00257265	0.00221234	0.00218944	0.00108934	0.00279265	0.002787	0.00630454	0.00922877	0.0106869	0.00113803	0.00177339	0.000796544	0.0027384	0.00229329	0.00246386	0.00295533	0.00206748	0.00225946	0.0134019	0.0135453	0.0136675	0.00220501	0.00158099	0.00125036	0.00180127	0.00246574	0.00211877	0.00142752	0.00188989	0.00191622	0.00874395	0.00907677	0.00909887	0.00353319	0.00352961	0.00364003
1-Hexanol, 3,5,5-trimethyl-	Alcohol	3452-97-9	C9H20O	0.0357113	0.0397044	0.050454	0.0620444	0.0584645	0.058199	0.067943	0.0649269	0.070674	0.0640528	0.080559	0.0935366	0.0454886	0.046903	0.0339245	0.0617213	0.0578439	0.0657008	0.0721758	0.0617366	0.0640771	0.0700541	0.0669937	0.0668096	0.0620981	0.0535315	0.059291	0.0559529	0.0530434	0.0574159	0.0647513	0.0702393	0.066353	0.0819467	0.0865277	0.0835009	0.0774245	0.0740176	0.0784986
1-Hexanol, 5-methyl-2-(1-methylethyl)-, acetate	Ester	40853-55-2	C12H24O2	0.00432884	0.00477579	0.00444461	0.00526521	0.00386251	0.00461955	0.00487237	0.00454698	0.00424323	0.00466087	0.00554325	0.00622189	0.00320644	0.00375271	0.00402513	0.00523912	0.00404354	0.00539215	0.00568616	0.00363869	0.00476416	0.00512285	0.00588198	0.00417252	0.00625955	0.00552417	0.00471284	0.00444002	0.00412259	0.00493392	0.00531779	0.00526708	0.00523827	0.00565859	0.00635112	0.00579103	0.00558445	0.00534061	0.00571065
1-Methylcyclohexylcarboxylic Acid	Acid	1123-25-7	C8H14O2	0.00450055	0.00570999	0.00556912	0.00752876	0.00632478	0.00488588	0.00771187	0.00834596	0.00778707	0.00706979	0.00940685	0.010475	0.00544682	0.00496455	0.00501199	0.00730932	0.00733632	0.00763505	0.0084522	0.00689656	0.00772772	0.0073726	0.0077316	0.00742544	0.00658338	0.00652658	0.0059954	0.00557838	0.00588376	0.00652423	0.0069192	0.0076897	0.00771946	0.00878981	0.00862052	0.00808567	0.00808594	0.00775422	0.0082529
1-Nonen-4-ol	Alcohol	35192-73-5	C9H18O	0.347573	0.457954	0.444906	0.632132	0.614645	0.490773	0.587756	0.73841	0.634875	0.876618	1.10802	1.07236	0.452734	0.396264	0.418874	0.624436	0.607152	0.63235	0.705073	0.527133	0.561612	0.748187	0.821199	0.731843	0.540818	0.556625	0.568276	0.473826	0.521481	0.545418	0.511569	0.587299	0.564162	0.79484	0.934538	0.784276	0.746324	0.71809	0.7615
1-OctanAmine,N-methyl-	Amine	2439-54-5	C9H21N	0.0431115	0.0536147	0.0520377	0.0775314	0.0574145	0.0513727	0.0648209	0.0777952	0.0704935	0.0783797	0.0993816	0.117854	0.0512852	0.0472737	0.0486571	0.0756933	0.069472	0.0753751	0.0811336	0.0633154	0.0683251	0.0845545	0.0896643	0.0787311	0.0627219	0.0653392	0.0473051	0.0552432	0.0609561	0.0681333	0.0610989	0.0710967	0.0673023	0.090446	0.106161	0.0936667	0.085231	0.0811853	0.0867733
1-Octanol	Alcohol	111-87-5	C8H18O	0.0735654	0.0854358	0.0813951	0.0983811	0.0822772	0.0368088	0.0857339	0.0930377	0.0862521	0.0703248	0.0894617	0.0969286	0.074172	0.0670788	0.0727606	0.0945108	0.0927374	0.0984156	0.0909123	0.0752434	0.0807578	0.0746689	0.0838067	0.0755187	0.0780193	0.0842882	0.0779022	0.0756719	0.0796151	0.0830537	0.0769309	0.0822551	0.0818165	0.07829	0.0844291	0.0778554	0.0807375	0.0777428	0.0825564
1-Undecyn-4-ol	Alcohol	22127-86-2	C11H20O	0.0110699	0.0145307	0.013778	0.0142536	0.0143331	0.0130544	0.012996	0.0141067	0.0154231	0.0141232	0.0187118	0.0210111	0.0102082	0.00881159	0.00913441	0.0135125	0.014812	0.0132251	0.013947	0.0111519	0.0116414	0.0116622	0.0100097	0.0115951	0.0164258	0.0132473	0.0154872	0.0100161	0.0106987	0.0130354	0.0138785	0.0132595	0.0133061	0.0136745	0.0138459	0.0131529	0.0131977	0.0126332	0.0134927
1-ethenyl-2-Pyrrolidinone	Heterocyclic compound	88-12-0	C6H9NO	0.114188	0.141649	0.139032	0.193404	0.152091	0.129446	0.174732	0.209834	0.191375	0.224825	0.274338	0.318417	0.136371	0.127064	0.129673	0.194883	0.18558	0.199608	0.215991	0.166916	0.181764	0.218931	0.243889	0.208445	0.170079	0.175997	0.120511	0.148349	0.162572	0.148005	0.162869	0.179002	0.173251	0.247582	0.290581	0.251844	0.222144	0.218385	0.230232
11,11-Dimethyl-4,8-dimethylenebicyclo[7.2.0]undecan-3-ol	Alcohol	79580-01-1	C15H24O	0.00800533	0.0151005	0.00551272	0.00774297	0.0033536	0.00388591	0.00324019	0.00406813	0.00588431	0.00509571	0.00599508	0.0065317	0.00755339	0.00424871	0.00470655	0.00394786	0.00360858	0.00361517	0.0158245	0.00211727	0.00327223	0.00605126	0.00316869	0.00546446	0.0112313	0.00714968	0.00684304	0.00233798	0.00323987	0.0048756	0.00424719	0.00369289	0.00406693	0.00458421	0.00515189	0.00531774	0.0066472	0.00628912	0.00679056
1H-1,2,4-Triazole, 3-chloro-	Heterocyclic compound	6818-99-1	C2H2ClN3	0.0964794	0.110968	0.109077	0.158212	0.121644	0.130284	0.158611	0.175619	0.153245	0.163817	0.226613	0.238526	0.106884	0.0972018	0.0993677	0.158618	0.142229	0.162944	0.165493	0.143887	0.155155	0.184133	0.181199	0.183189	0.141657	0.131641	0.102578	0.118386	0.122878	0.139768	0.144243	0.160353	0.156187	0.206009	0.205724	0.200062	0.176059	0.16747	0.178939
1H-Cyclopenta[1,3]cyclopropa[1,2]benzene, octahydro-7-methyl-3-methylene-4-(1-methylethyl)-, [3aS-(3a.alpha.,3b.beta.,4.beta.,7.alpha.,7aS*)]-	Terpenoids	13744-15-5	C15H24	0.00471759	0.00507797	0.00510802	0.00556288	0.00483234	0.00484189	0.00479382	0.00487657	0.00387204	0.00319162	0.00427536	0.00446647	0.00342321	0.00284069	0.00310172	0.0095362	0.00851818	0.00835113	0.00818829	0.0070159	0.00794006	0.00966402	0.0100235	0.010117	0.00500404	0.00398031	0.00373225	0.00431412	0.00451788	0.00535777	0.00319234	0.00322995	0.00342844	0.00201035	0.00196476	0.00209413	0.00508031	0.00495992	0.00520451
1H-Imidazole-4-methanol	Heterocyclic compound	822-55-9	C4H6N2O	0.00449917	0.00538683	-	-	-	0.00519395	0.00585865	0.00622536	0.0056513	0.00718972	0.00910334	0.0100046	0.00411725	0.00411287	0.00435534	-	-	-	0.00772798	0.0066065	0.00688175	0.011174	0.0118499	0.0119709	0.00563289	0.00693274	0.00626216	-	-	-	0.00419655	0.00492888	0.0071218	0.0116879	0.0130722	0.0123375	0.00810623	0.00769471	0.00807929
1H-Indene, 1-ethylidene-	Hydrocarbons	2471-83-2	C11H10	0.00182456	0.00195942	0.00200884	0.00230431	0.0015713	0.00214038	0.00256277	0.00285388	0.00201522	0.00462293	0.00664525	0.00679701	0.00183209	0.00110467	0.00146609	0.00254226	0.0023599	0.00252654	0.00211252	0.00243157	0.00204087	0.00622358	0.00614398	0.00690238	0.00224956	0.00189744	0.00190521	0.00148289	0.00140544	0.00186851	0.00273567	0.00238822	0.00286166	0.00562764	0.00420181	0.00533545	0.00446227	0.0042434	0.00441451
1H-Pyrazole, 1,3,5-trimethyl-	Heterocyclic compound	1072-91-9	C6H10N2	0.233698	0.157483	0.140041	0.303895	0.29493	0.283616	0.257043	0.730616	0.402101	0.602008	0.809021	0.821991	0.192341	0.169728	0.145011	0.585084	0.620004	0.667312	0.597611	0.52943	0.602391	0.762104	0.796992	0.775189	0.166984	0.135724	0.118572	0.184502	0.234502	0.215998	0.366573	0.51906	0.44723	0.631786	0.821878	0.659557	0.600623	0.59807	0.61847
1H-Pyrazole-1-carboximidamide, 3,5-dimethyl-	Heterocyclic compound	22906-75-8	C6H10N4	0.765441	0.942819	0.920498	1.35826	1.06259	1.01256	1.22893	1.53281	1.30838	1.56105	1.92616	2.19824	0.939056	0.88588	0.8686	1.39961	1.29165	1.42996	1.53684	1.1977	1.28142	1.71086	1.70236	1.53032	1.22275	1.26125	1.19016	1.06984	1.18806	1.10802	1.17458	1.33445	1.27949	1.6863	2.11939	1.77098	1.62114	1.55984	1.65248
1H-Pyrrole-3-carbonitrile	Heterocyclic compound	7126-38-7	C5H4N2	0.0176065	0.0117991	0.0103264	0.0225444	0.0226258	0.0223479	0.0203457	0.0507908	0.0466049	0.0548117	0.0706573	0.0727814	0.0157885	0.0120602	0.0107062	0.0463135	0.0478249	0.0521781	0.0456001	0.0408413	0.0457697	0.076643	0.0754247	0.0831014	0.0119598	0.0099522	0.00827899	0.0135763	0.0170369	0.01531	0.0296783	0.0399372	0.0360398	0.0598566	0.0645174	0.0667944	0.0517137	0.0482618	0.0512374
1H-Pyrrolizine-1-methanol, hexahydro-7-hydroxy-, [1S-(1.alpha.,7.alpha.,7a.beta.)]-	Heterocyclic compound	520-62-7	C8H15NO2	0.000459673	0.000257905	0.000333723	0.000311267	0.000312511	0.000255132	0.000241898	0.000324293	0.000250757	0.000809258	0.0010318	0.00092544	0.000321787	0.000316002	0.00019192	0.00039123	0.000276632	0.000327471	0.000321568	0.000372155	0.000362451	0.000410574	0.000345497	0.00037035	0.000722274	0.000494214	0.000525144	0.00027342	0.000305588	0.000492001	0.000386859	0.000507652	0.000418516	0.000911382	0.000754605	0.00081735	0.00131214	0.00127182	0.00134921
1H-Tetrazol-5-amine	Heterocyclic compound	4418-61-5	CH3N5	0.0261966	0.0221369	0.0210249	0.0191668	0.0160672	0.0175688	0.0143631	0.0184053	0.0165607	0.0398333	0.0468841	0.0487129	0.0184513	0.0122369	0.0125484	0.0182118	0.0147938	0.0182475	0.0158191	0.0141239	0.0129905	0.0157897	0.0135598	0.0170796	0.0347036	0.0227526	0.0276973	0.0143892	0.0144579	0.0221218	0.0202527	0.0178606	0.0185007	0.0401366	0.0391085	0.0371072	0.0279041	0.0266975	0.0285389
2(1H)-Naphthalenone, 3,4,4a,5,6,7-hexahydro-1,1,4a-trimethyl-	Ketone	4668-61-5	C13H20O	0.00337073	0.0035205	0.00318292	0.00282379	0.0024669	0.00258971	0.00269036	0.00279029	0.00255657	0.00904371	0.0113708	0.0120455	0.00319343	0.00198522	0.00225813	0.00276931	0.00244936	0.00282347	0.00302581	0.00239918	0.00260842	0.00312675	0.00304925	0.00354866	0.0050022	0.00392503	0.00359777	0.00236862	0.00250465	0.00333965	0.00353574	0.00322755	0.00332595	0.0109471	0.00887997	0.0100946	0.00594354	0.00578686	0.00614744
2(1H)-Pyridinone	Heterocyclic compound	142-08-5	C5H5NO	0.119167	0.194452	0.189852	0.260708	0.2068	0.165012	0.236659	0.284667	0.264496	0.28779	0.368529	0.433135	0.187249	0.137571	0.178726	0.219552	0.258559	0.222169	0.295713	0.18814	0.250143	0.260629	0.329074	0.286021	0.1893	0.19422	0.156206	0.162597	0.182672	0.195069	0.183518	0.200396	0.1936	0.336993	0.321956	0.33905	0.274589	0.263883	0.285211
2(3H)-Furanone, 5-(acetyloxy)dihydro-5-methyl-	Heterocyclic compound	57681-51-3	C7H10O4	0.00466208	0.00549644	0.00532134	0.00580709	0.00499212	0.00587866	0.00455305	0.00507463	0.00488714	0.00419944	0.00560316	0.00604851	0.00484088	0.00392159	0.00442489	0.00545133	0.00476329	0.00560412	0.00550602	0.00423177	0.00437937	0.00452012	0.00446388	0.00437592	0.00803976	0.00650264	0.00496121	0.00419753	0.00486828	0.006366	0.00516171	0.00496004	0.005457	0.00506861	0.00587346	0.0053658	0.00602032	0.00578413	0.00617688
2(3H)-Furanone, 5-butyldihydro-4-methyl-	Heterocyclic compound	39212-23-2	C9H16O2	0.00325801	0.00226122	0.00313959	0.00252912	0.0023087	0.00232841	0.00230226	0.00317444	0.00278662	0.00360793	0.00356476	0.00418614	0.00220895	0.00159856	0.00181688	0.00315099	0.00250684	0.00329961	0.0025472	0.00201943	0.00199044	0.00265815	0.00301852	0.0031964	0.00425433	0.00249188	0.00331072	0.0017985	0.00245407	0.0023152	0.00381965	0.00267945	0.00265667	0.0043812	0.00334553	0.00342889	0.00344528	0.00337609	0.0036232
2(3H)-Furanone, 5-ethyldihydro-	Ester	695-06-7	C6H10O2	0.0296766	0.0344331	0.0449781	0.0561904	0.0539552	0.0533974	0.0603097	0.0611365	0.0651338	0.0620632	0.0767808	0.0901589	0.0417526	0.0419504	0.0237871	0.0593986	0.0539545	0.0590118	0.0713135	0.0628694	0.0637742	0.070596	0.0610627	0.0589228	0.0576213	0.0469291	0.0506345	0.0507256	0.0498449	0.0537187	0.0639943	0.06317	0.0646478	0.0802614	0.0854092	0.0810355	0.0724904	0.070105	0.0741545
2(5H)-Furanone, 5-ethyl-3-hydroxy-4-methyl-	Heterocyclic compound	698-10-2	C7H10O3	0.742395	0.90734	0.797894	1.27289	1.04065	1.10463	1.32134	1.36951	1.29649	1.22949	1.6505	1.74469	0.876061	0.726392	0.824876	1.25415	1.2058	1.26814	1.25344	1.09741	1.18879	1.20669	1.32366	1.24121	1.01189	0.970576	1.08564	0.909329	0.916593	1.04113	1.09984	1.22878	1.19995	1.38348	1.35185	1.34366	1.30283	1.243	1.32873
2,4-Cycloheptadien-1-one, 2,6,6-trimethyl-	Terpenoids	503-93-5	C10H14O	0.477158	0.564531	0.519572	0.770836	0.649305	0.664936	0.809784	0.889242	1.08259	1.18685	1.2122	1.25756	0.568848	0.493226	0.500812	0.787659	0.746882	0.846902	0.851203	0.73339	1.18158	0.973971	0.920409	0.936924	0.747103	0.695986	0.805282	0.634747	0.650406	0.816918	0.743554	0.835415	1.21149	1.5832	1.24673	1.02974	0.891961	0.848606	0.906838
2,4-Decadien-1-ol	Alcohol	14507-02-9	C10H18O	0.0124524	0.0144448	0.0156861	0.0158842	0.0165763	0.0147201	0.0153736	0.0161278	0.0179642	0.015845	0.0213059	0.0237301	0.0133902	0.0102362	0.0121805	0.0149017	0.0143613	0.0153189	0.0156519	0.0126514	0.0134234	0.0136016	0.0116139	0.0131606	0.0178062	0.0154063	0.0173974	0.0111924	0.0117964	0.0145037	0.0156492	0.0155962	0.0147873	0.015205	0.0148854	0.0150202	0.0148832	0.0141891	0.0151393
2,4-Decadienoic acid, ethyl ester, (E,Z)-	Ester	3025-30-7	C12H20O2	0.193747	0.211114	0.196524	0.169736	0.145644	0.152764	0.182382	0.184418	0.179523	0.189792	0.260261	0.256837	0.16461	0.103534	0.120399	0.167474	0.14278	0.168314	0.187502	0.149426	0.154786	0.184858	0.147706	0.200424	0.323488	0.20985	0.194397	0.122111	0.125902	0.19467	0.19203	0.174684	0.188201	0.209777	0.184777	0.211874	0.190847	0.182606	0.194298
2,4-Hexadienoic acid, ethyl ester, (2E,4E)-	Ester	2396-84-1	C8H12O2	0.0181177	0.0230592	0.0224442	0.0313431	0.024128	0.0240689	0.0288455	0.0340308	0.0309931	0.0408477	0.0457616	0.060805	0.0217831	0.0213558	0.0209479	0.033181	0.0303982	0.0334284	0.0366504	0.0290253	0.0308973	0.0387358	0.0395858	0.0349139	0.0290264	0.0302838	0.022578	0.0255594	0.0287108	0.0272164	0.0275286	0.0314121	0.0300528	0.0418338	0.0350985	0.0421886	0.0303095	0.0294973	0.0325371
2,4-Imidazolidinedione, 1-methyl-	Heterocyclic compound	616-04-6	C4H6N2O2	0.0370958	0.0454325	0.0436682	0.0645568	0.0480481	0.0488365	0.058781	0.0740475	0.0661207	0.0682769	0.0888906	0.104309	0.0429312	0.0413339	0.0408853	0.0665108	0.061294	0.0692154	0.0741667	0.0572419	0.0595097	0.0831824	0.0810366	0.0698639	0.0575558	0.0596619	0.050507	0.0493454	0.0567526	0.0626009	0.058353	0.0648385	0.0619878	0.085291	0.101465	0.087654	0.0769384	0.0739107	0.0784052
2,5-Furandione, dihydro-3-methyl-	Heterocyclic compound	4100-80-5	C5H6O3	0.141646	0.165954	0.153952	0.180583	0.157229	0.0657899	0.162779	0.167724	0.158117	0.132461	0.1635	0.173283	0.144406	0.127614	0.138115	0.178328	0.17391	0.180398	0.165709	0.138953	0.149917	0.13876	0.154697	0.138715	0.145182	0.161695	0.14386	0.14099	0.147413	0.155553	0.144498	0.154494	0.149575	0.141972	0.152995	0.142349	0.146004	0.141858	0.149742
2,5-Pyrrolidinedione, 1-ethyl-	Heterocyclic compound	2314-78-5	C6H9NO2	0.0249327	0.0359344	0.0281715	0.0501317	0.0405203	0.0315834	0.0507873	0.0548481	0.0500056	0.0476435	0.0637702	0.0693289	0.0353642	0.026081	0.0329886	0.0407397	0.0481491	0.0411347	0.0427666	0.037433	0.0391424	0.0422669	0.0409798	0.040769	0.0401271	0.0360353	0.0401237	0.0337312	0.0338175	0.0389008	0.0397535	0.0421694	0.0418293	0.0479543	0.0495756	0.0466858	0.0437613	0.0418827	0.0447911
2,6,10-Dodecatrienal, 3,7,11-trimethyl-	Terpenoids	19317-11-4	C15H24O	0.0145829	0.0296849	0.0193037	0.0191137	0.00547294	0.00673473	0.00926788	0.0096683	0.0154966	0.018192	0.0196992	0.0155119	0.0149261	0.00786985	0.0119708	0.00929877	0.0130242	0.0106637	-	-	-	-	-	-	0.0190241	0.0141045	0.015556	0.00961535	0.00802888	0.0115786	0.0106639	0.0088542	0.00885856	-	-	-	0.0181002	0.0178933	0.0191539
2,6,6-Trimethylcyclohexa-1,4-dienecarbAldehyde	Aldehyde	162376-82-1	C10H14O	0.0197267	0.0221406	0.0213351	0.0255629	0.0205915	0.0176824	0.0152445	0.0185293	0.0162285	0.01611	0.0206687	0.0251673	0.0211002	0.023124	0.0213865	0.0239416	0.0233127	0.0253256	0.019182	0.0154964	0.0159605	0.0193739	0.0199458	0.01687	0.0252197	0.0224563	0.0159141	0.0179905	0.0205706	0.0223274	0.0146302	0.0163627	0.0154232	0.0210665	0.0238102	0.0214403	0.0197743	0.0189621	0.0202831
2,6-Dimethyl-1,3,5,7-octatetraene, E,E-	Hydrocarbons	460-01-5	C10H14	0.001322	0.00168815	0.00171117	0.00205677	0.00177827	0.00222896	0.00193204	0.00185962	0.00221329	0.00241171	0.00249247	0.00314375	0.00177902	0.00178572	0.00151751	0.00205723	0.00181428	0.0020606	0.00236613	0.00185159	0.00249475	0.00235165	0.00262549	0.00217324	0.00193612	0.00203215	0.00228591	0.00174763	0.00192936	0.00191907	0.00205421	0.00208579	0.00215461	0.00233659	0.00289238	0.00243126	0.00294408	0.00281748	0.00308384
2,6-Dimethyl-2-trans-6-octadiene	Terpenoids	2609-23-6	C10H18	0.0149834	0.0176007	0.0187122	0.0232262	0.0182294	0.0187003	0.0214587	0.025787	0.0233365	0.0249644	0.031552	0.0411873	0.0170991	0.0168797	0.0173608	0.0270015	0.025972	0.0280253	0.0276172	0.0221536	0.0250213	0.0282844	0.0308025	0.0257659	0.0211231	0.023707	0.0210518	0.0211694	0.0234346	0.0230152	0.0221751	0.0252924	0.0241985	0.0326119	0.0403415	0.0327888	0.0244793	0.0237357	0.0253246
2,6-Dimethyldecane	Hydrocarbons	13150-81-7	C12H26	0.0109602	0.0139742	0.0123696	0.0173747	0.0133299	0.0134245	0.013979	0.0184683	0.0165235	0.0216751	0.026444	0.0318555	0.0125979	0.0111812	0.0126408	0.0173653	0.0166266	0.0174684	0.0168772	0.0127544	0.00789366	0.0271706	0.0306405	0.0286507	0.0151145	0.0178297	0.0128343	0.0123119	0.0137921	0.0145216	0.0137656	0.0149666	0.0128639	0.0296789	0.0328357	0.0301688	0.0197184	0.0192943	0.0204189
2,6-Octadienal, 3,7-dimethyl-, (E)-	Terpenoids	141-27-5	C10H16O	0.00757108	0.00947324	0.0101502	0.0103953	0.0091097	0.00923655	0.00973726	0.0103689	0.0107172	0.0103642	0.0129178	0.0143373	0.00799942	0.00637162	0.00732316	0.0101015	0.0092289	0.00981098	0.0103524	0.00837928	0.00897192	0.00853954	0.00953004	0.00926463	0.0111772	0.00988871	0.0114889	0.00766986	0.00824871	0.00875935	0.00925459	0.00935922	0.00933494	0.0107069	0.00956149	0.0105289	0.0101291	0.00985483	0.010368
2,6-Octadienal, 3,7-dimethyl-, (Z)-	Terpenoids	106-26-3	C10H16O	0.00877422	0.0102821	0.0102161	0.0137512	0.0114167	0.0119402	0.0141725	0.0154621	0.0133876	0.0142491	0.0202461	0.0215821	0.0106401	0.00883932	0.00927954	0.0145639	0.0145809	0.0141979	0.0150821	0.0135316	0.0146877	0.0158939	0.0164925	0.0147862	0.0138303	0.0121977	0.0119073	0.0108971	0.0115224	0.0135282	0.0129047	0.0141445	0.0143416	0.0184156	0.0184162	0.018177	0.0152783	0.0147272	0.0157433
2,7-Nonadien-5-one, 4,6-dimethyl-	Ketone	74630-80-1	C11H18O	0.000307255	0.000366086	0.000233355	0.000487466	0.000383737	0.000379308	0.00044774	0.000210458	0.000280201	0.0014439	0.00198342	0.00141934	0.000324336	0.000251739	0.000311799	0.000322056	0.000421152	0.000279357	0.00109084	0.000732046	0.000790072	0.00141901	0.0014433	0.00129769	0.000233722	0.000262198	0.000259594	0.00022462	0.000236116	0.000243222	0.000219907	0.000427221	0.000273727	0.00197252	0.00104097	0.00198506	0.00137697	0.00136802	0.00141087
2-Butanone, 4-(2,6,6-trimethyl-1-cyclohexen-1-yl)-	Ketone	17283-81-7	C13H22O	4.9918e-05	0.000123954	9.57308e-05	4.47081e-05	3.16427e-05	4.26635e-05	8.93528e-05	7.3449e-05	2.41831e-05	0.000344723	0.000442702	0.000456634	8.46135e-05	1.58814e-05	2.06169e-05	8.78467e-05	2.05429e-05	4.96393e-05	4.23339e-05	2.43945e-05	3.48561e-05	5.30872e-05	5.21728e-05	7.07139e-05	6.12859e-05	0.000132433	4.5088e-05	4.89802e-05	7.40834e-05	3.0982e-05	9.67065e-05	4.24478e-05	4.37914e-05	0.000429373	0.00032777	0.000362334	0.000481899	0.000468224	0.000506909
2-Butanone, 4-phenyl-	Ketone	2550-26-7	C10H12O	0.00114565	0.00152459	0.00153766	0.00223407	0.00164701	0.00177391	0.00210905	0.00235375	0.00211949	0.00243516	0.00292499	0.00326205	0.00155936	0.00136379	0.00137812	0.00212199	0.00203892	0.00226674	0.00241421	0.00197847	0.00149548	0.00271431	0.00242047	0.00259848	0.00179615	0.00156626	0.00165971	0.00143937	0.00155093	0.00175261	0.00185913	0.00214572	0.00206044	0.00281397	0.00258605	0.00279706	0.00281768	0.00269021	0.00286926
2-Cyclohexen-1-one, 4-(3-hydroxy-1-butenyl)-3,5,5-trimethyl-	Ketone	34318-21-3	C13H20O2	0.00411549	0.00830662	0.00481265	0.0046609	0.00180035	0.00233248	0.00260547	0.00278975	0.004713	0.0049235	0.0048863	0.00404859	0.00377838	0.00279055	0.00338536	0.00274239	0.00354683	0.00300646	0.0121117	0.00181928	0.00322002	0.00549057	0.00314596	0.00409751	0.00576898	0.00444984	0.00429994	0.00139725	0.00262571	0.00386176	0.00348115	0.00316564	0.00250525	0.00342254	0.00536986	0.0042892	0.00504816	0.00496114	0.00532799
2-Decen-1-ol, (E)-	Alcohol	18409-18-2	C10H20O	0.0373705	0.0422297	0.0464779	0.0472569	0.0430375	0.0428838	0.0440199	0.0476285	0.0475906	0.0446191	0.0568355	0.0643104	0.0353674	0.0295315	0.0313018	0.044902	0.0430993	0.0445067	0.0463746	0.0366934	0.0392451	0.0382564	0.0396647	0.0397666	0.0530864	0.0466719	0.0539081	0.0332699	0.0363189	0.0411457	0.042644	0.0414505	0.0411761	0.046596	0.0448259	0.0447553	0.0460657	0.0447655	0.0473776
2-Decenal, (Z)-	Aldehyde	2497-25-8	C10H18O	0.107207	0.121353	0.118389	0.172098	0.13406	0.142747	0.173427	0.19928	0.166563	0.189695	0.245156	0.257778	0.116723	0.10704	0.11004	0.17579	0.159075	0.181739	0.184738	0.159701	0.173576	0.211758	0.202359	0.211271	0.15771	0.14727	0.113612	0.132105	0.136083	0.155826	0.163772	0.182628	0.179048	0.239482	0.238813	0.236196	0.195632	0.186219	0.199001
2-Ethoxy-3-methylpyrazine	Heterocyclic compound	32737-14-7	C7H10N2O	0.217564	0.260736	0.241759	0.288166	0.248489	0.193962	0.254163	0.272625	0.25967	0.215496	0.269394	0.292979	0.226754	0.202	0.221385	0.283615	0.282935	0.287311	0.267891	0.224683	0.238976	0.219404	0.250606	0.227147	0.224878	0.248627	0.208529	0.220838	0.235021	0.240621	0.225148	0.241767	0.240152	0.224817	0.240474	0.22621	0.227673	0.222356	0.23597
2-Ethylhexyl acrylate	Ester	103-11-7	C11H20O2	0.00176922	0.00156886	0.00203988	0.00229861	0.00179256	0.00201841	0.0020142	0.00241326	0.00212547	0.00229491	0.00260777	0.00331784	0.0017076	0.00139121	0.00144609	0.00251112	0.00214181	0.00254636	0.00225353	0.0016205	0.00182182	0.00189104	0.00196096	0.00186761	0.00278379	0.00245072	0.00206476	0.00187685	0.00193175	0.00231025	0.00240607	0.00252887	0.00250165	0.00219716	0.00206384	0.0022067	0.00317415	0.0029876	0.00317949
2-Ethylpiperidine	Heterocyclic compound	1484-80-6	C7H15N	0.0467692	0.0311397	0.0268155	0.0601873	0.0551733	0.0507928	0.0478205	0.141938	0.128488	0.20674	0.285694	0.311673	0.039146	0.033529	0.028532	0.113743	0.11809	0.128243	0.117881	0.104868	0.11532	0.415154	0.332342	0.439083	0.0292419	0.0234007	0.0200852	0.0322808	0.0382176	0.032937	0.0741201	0.0969294	0.0892217	0.28895	0.321515	0.30411	0.147388	0.139059	0.146691
2-FurancarboxAldehyde, 5-methyl-	Aldehyde	620-02-0	C6H6O2	0.00655177	0.00495074	0.0037793	0.0114933	0.00686321	0.00674412	0.0104522	0.0292999	0.0242864	1.15745	1.00552	0.79607	0.0190509	0.0213825	0.0328955	0.0169243	0.0215631	0.0158328	0.031473	0.0261152	0.0272752	0.662609	0.791657	0.582059	0.189652	0.139296	0.123645	0.0605796	0.0431322	0.0365458	0.0326586	0.0470019	0.0410911	0.514628	0.566302	0.428091	0.10801	0.0999598	0.105573
2-Furancarboxylic acid	Heterocyclic compound	88-14-2	C5H4O3	0.0039617	0.00474408	0.00424111	0.00535099	0.00447771	0.00237003	0.00432187	0.0051155	0.00458839	0.00403119	0.004805	0.00534468	0.00396383	0.00371627	0.00373487	0.0051907	0.00525257	0.0052365	0.00504944	0.00417961	0.00445258	0.00475319	0.00463556	0.00442822	0.00408292	0.00430623	0.00396226	0.00386969	0.00408919	0.00429885	0.0040651	0.0048345	0.00446036	0.00427281	0.00467681	0.0044714	0.00443314	0.00427938	0.00453493
2-Furancarboxylic acid, octyl ester	Ester	39251-88-2	C13H20O3	0.00262395	0.0054018	0.00335865	0.00299315	0.00114541	0.00135975	0.00176063	0.00153913	0.00251679	0.00285703	0.00262491	0.00317193	0.00278051	0.00155356	0.00178208	0.00169576	0.00179328	0.00193296	0.00617407	0.000982315	0.00183908	0.00315219	0.001985	0.00223892	0.00397914	0.00267158	0.00345122	0.00104731	0.00154262	0.00245432	0.00171465	0.00160278	0.00180811	0.00227094	0.0023761	0.00276327	0.00319069	0.00320744	0.0034204
2-Furancarboxylic acid, tetrahydro-3-methyl-5-oxo-	Heterocyclic compound	22073-04-7	C6H8O4	0.0245298	0.0184731	0.0172829	0.0190823	0.016848	0.0170798	0.0170537	0.0209171	0.0197523	0.0159408	0.0319094	0.0222734	0.0183211	0.0124352	0.012883	0.0226334	0.018196	0.0237235	0.0189833	0.0155291	0.0155182	0.0208508	0.0227264	0.0234361	0.029214	0.0201013	0.0266703	0.0147536	0.0149267	0.0175324	0.0268366	0.0249198	0.024484	0.02924	0.0242008	0.0255527	0.0256606	0.0248397	0.0266244
2-Furanmethanethiol, 5-methyl-	Heterocyclic compound	59303-05-8	C6H8OS	0.021356	0.0286364	0.0299682	0.0416551	0.035111	0.0339427	0.0386758	0.0510777	0.0463433	0.04277	0.0619507	0.0798818	0.0294034	0.0292091	0.0313749	0.0482713	0.046775	0.0499158	0.0472779	0.041374	0.046985	0.0536744	0.0590895	0.0492107	0.040358	0.0430518	0.034937	0.0393811	0.0442303	0.041753	0.0388748	0.0435627	0.0434107	0.0620822	0.0681242	0.0645943	0.0492795	0.0478554	0.0514972
2-Furanpropanoic acid, ethyl ester	Heterocyclic compound	10031-90-0	C9H12O3	0.0332118	0.0401093	0.0374355	0.0545894	0.0439803	0.0401709	0.0545546	0.0585293	0.0542809	0.0521061	0.0696228	0.0763085	0.0376678	0.0346047	0.0358393	0.0552166	0.0518345	0.0565145	0.057564	0.0502572	0.0541375	0.0563502	0.0569102	0.0589262	0.0469738	0.04409	0.0451714	0.0414602	0.0432955	0.0468859	0.0508341	0.0555466	0.0551331	0.0663595	0.0622071	0.0641542	0.0593502	0.0570828	0.0608621
2-Heptanone, 4,6-dimethyl-	Ketone	19549-80-5	C9H18O	0.00149103	0.00189078	0.00212085	0.00231873	0.00217229	0.00240057	0.00282409	0.00266018	0.00308258	0.00300363	0.00362294	0.0043255	0.00183801	0.00204738	0.00136212	0.00264385	0.00206931	0.00264766	0.00261522	0.00276271	0.00260629	0.00315108	0.00297956	0.0028376	0.00258492	0.00219615	0.00257793	0.00130941	0.00219093	0.00246207	0.00261621	0.00304101	0.00257542	0.00370777	0.00391595	0.00396204	0.00361142	0.00350852	0.00365195
2-Heptenal, 2-methyl-	Aldehyde	30567-26-1	C8H14O	0.00690149	0.00591954	0.00714437	0.00807149	0.0085279	0.00864722	0.0107296	0.011652	0.0109873	0.00646904	0.012311	0.0126328	0.00774569	0.00823609	0.00635535	0.0112174	0.00990274	0.0102288	0.0120317	0.0102274	0.00926886	0.00899648	0.00944961	0.00954254	0.00868879	0.00678147	0.00683918	0.0069326	0.00919504	0.0100565	0.0111083	0.00947097	0.0108324	0.0115689	0.0110327	0.0107271	0.0109559	0.0104797	0.0111947
2-Hexanol	Alcohol	626-93-7	C6H14O	0.0308322	0.034143	0.029884	0.028297	0.0217658	0.0221966	0.0223633	0.0245448	0.0210487	0.0202228	0.0235399	0.027247	0.0200164	0.0207025	0.0205588	0.019185	0.0194894	0.0208705	0.0211692	0.0170874	0.0181232	0.0224425	0.0259451	0.0213568	0.0208876	0.0249555	0.0194314	0.0143815	0.0155903	0.0171499	0.0206354	0.022016	0.0209925	0.02167	0.0265364	0.0224892	0.0197466	0.0187048	0.0198624
2-Hexanoylfuran	Heterocyclic compound	14360-50-0	C10H14O2	1.07207	1.22796	1.17343	1.73303	1.40952	1.44061	1.76895	1.97098	1.67089	2.90208	2.89348	2.9941	1.24168	1.11008	1.10746	1.82395	1.62686	2.12555	2.03138	2.52386	2.66947	2.58875	2.15546	2.11729	1.91848	1.7841	1.87451	1.58543	1.62286	1.81696	1.85933	1.84052	2.08327	2.7065	3.05132	2.64594	2.15126	2.07743	2.16345
2-Hexenoic Acid, (E)-	Acid	13419-69-7	C6H10O2	0.0110736	0.0135007	0.0112502	0.0070094	0.00493231	0.00614756	0.00689888	0.0090789	0.00780079	0.00751976	0.00948316	0.0104392	0.00849767	0.00779772	0.00832442	0.00588188	0.00558283	0.00694075	0.00879188	0.00620012	0.0071027	0.0102946	0.0107464	0.0109823	0.0100315	0.012321	0.0104607	0.00689941	0.00746141	0.00540679	0.00687645	0.0092408	0.00848808	0.0101992	0.0107853	0.0107834	0.00805823	0.00779006	0.00808565
2-Isobutylthiazole	Heterocyclic compound	18640-74-9	C7H11NS	0.00274494	0.00313243	0.00387979	0.00497034	0.00654034	0.00438843	0.00492528	0.00498783	0.00779163	0.00750319	0.00924434	0.0107321	0.00347363	0.00354945	0.00309287	0.00468451	0.00438905	0.00701574	0.00528236	0.00707252	0.00714737	0.00783196	0.00720818	0.00745826	0.00724848	0.00410503	0.00509618	0.00606308	0.0040784	0.00657174	0.00719887	0.00761526	0.0074686	0.00926298	0.00990767	0.00944332	0.00893675	0.0086376	0.00909473
2-Isopropyl-5-methylhex-2-enal	Aldehyde	35158-25-9	C10H18O	0.266879	0.335939	0.325191	0.455259	0.354153	0.312555	0.408524	0.489811	0.445253	0.493918	0.625507	0.740226	0.318955	0.302733	0.303067	0.462958	0.440991	0.469354	0.508792	0.395065	0.428163	0.527743	0.561828	0.487726	0.403361	0.41731	0.291104	0.345864	0.387047	0.428782	0.382221	0.42342	0.409222	0.571034	0.678954	0.584846	0.540743	0.516132	0.551365
2-Methyl-3-furanthiol	Heterocyclic compound	28588-74-1	C5H6OS	0.687	0.648573	0.756687	1.18403	1.09085	1.09389	1.26628	1.01408	1.31325	1.32098	1.53616	1.61505	0.972205	0.790211	0.950712	1.24622	1.20467	1.26145	1.48089	1.35644	1.33814	1.34361	1.45027	1.40685	1.06658	1.02791	0.853143	1.13076	1.15049	1.21789	1.31574	1.40505	1.34734	1.65231	1.67916	1.63817	1.48664	1.43774	1.50967
2-Methylbutanoic anhydride	Others	1468-39-9	C10H18O3	0.11227	0.120159	0.129906	0.165098	0.131751	0.125928	0.157866	0.185473	0.165841	0.154469	0.198575	0.219386	0.117579	0.110326	0.109104	0.172557	0.157768	0.175794	0.180011	0.152037	0.156241	0.165098	0.16905	0.167815	0.170927	0.152049	0.133216	0.132325	0.13674	0.158771	0.167247	0.174417	0.171788	0.195795	0.204732	0.186713	0.182861	0.175684	0.187954
2-Methylisoborneol	Terpenoids	2371-42-8	C11H20O	0.252527	0.309826	0.297562	0.357096	0.282021	0.304306	0.365346	0.467277	0.354493	0.329587	0.454209	0.592825	0.302332	0.266328	0.284117	0.441442	0.414964	0.441868	0.460984	0.399353	0.428801	0.43689	0.45091	0.452635	0.367898	0.345469	0.322908	0.323058	0.328834	0.368176	0.393451	0.431507	0.433029	0.500351	0.487585	0.488183	0.420566	0.404747	0.436304
2-Naphthalenemethanol, 1,2,3,4,4a,5,6,8a-octahydro-.alpha.,.alpha.,4a,8-tetramethyl-, [2R-(2.alpha.,4a.alpha.,8a.beta.)]-	Terpenoids	473-16-5	C15H26O	0.003007	0.00779187	0.00470387	0.00433312	0.00174324	0.00195698	0.00244077	0.00235754	0.00355174	0.00369846	0.00365292	0.00348758	0.00399638	0.00235397	0.00292001	0.00188636	0.00238521	0.00261212	0.00894981	0.00119029	0.00252522	0.00475002	0.00279629	0.00350741	0.00514121	0.003635	0.00394161	0.00138656	0.00217397	0.00289717	0.00229191	0.00226717	0.00216379	0.00292418	0.00277564	0.00312287	0.00394105	0.00395782	0.00422401
2-Nonanol	Alcohol	628-99-9	C9H20O	0.0041017	0.00472251	0.0048331	0.00686511	0.00495973	0.00511738	0.00569099	0.00776529	0.00497797	0.00762509	0.00950675	0.0115535	0.00479683	0.00297711	0.0043811	0.00483035	0.00653695	0.007146	0.00789983	0.00626566	0.006625	0.00558745	0.00883764	0.00756155	0.00606724	0.00650602	0.00512233	0.00519223	0.00587342	0.005968	0.00386606	0.0068577	0.00640945	0.00863613	0.0105033	0.00913429	0.00812964	0.00784285	0.00832978
2-Nonenenitrile	Nitrogen compounds	29127-83-1	C9H15N	0.0117047	0.0134499	0.0132406	0.0191596	0.0155239	0.0130977	0.0199483	0.0211437	0.019366	0.019793	0.0246331	0.0260594	0.0134523	0.0115913	0.0124878	0.0190331	0.0184709	0.0196087	0.0204425	0.0177284	0.019074	0.0194741	0.0201573	0.0203128	0.0164681	0.0154709	0.0137637	0.0115843	0.0119281	0.0134091	0.017421	0.0197867	0.0147882	0.0220388	0.0221175	0.0221797	0.0206934	0.0197811	0.0210918
2-Octanol	Alcohol	123-96-6	C8H18O	0.00120991	0.00136458	0.00104377	0.00118836	0.000903642	0.000794014	0.000874045	0.000842048	0.000819165	0.000846727	0.00124593	0.00121318	0.000737826	0.000854797	0.000776695	0.000823468	0.000925635	0.000905308	0.00107415	0.000972014	0.000986877	0.00194172	0.00179099	0.00245429	0.000975465	0.00101341	0.00111694	0.000959352	0.000886558	0.00111869	0.000809532	0.000897869	0.00083873	0.000840236	0.00141337	0.000914065	0.00198008	0.00187147	0.00204363
2-Octen-1-ol, (E)-	Alcohol	18409-17-1	C8H16O	0.00890337	0.00973948	0.0117635	0.0142237	0.0141187	0.013193	0.0148981	0.0142986	0.015037	0.0151187	0.0185996	0.0177702	0.0111071	0.0107881	0.00944512	0.0139732	0.0131591	0.0146551	0.0158272	0.0139801	0.0138287	0.0140606	0.0141524	0.0133669	0.0142697	0.0130275	0.0244353	0.0129592	0.012028	0.0139518	0.0146682	0.0151695	0.014945	0.016666	0.0186747	0.0164285	0.0170241	0.0159663	0.0172926
2-Octenoic acid, ethyl ester	Ester	2351-90-8	C10H18O2	0.170795	0.197389	0.19344	0.281833	0.219222	0.23293	0.284815	0.313028	0.276859	0.29411	0.410398	0.432995	0.19207	0.174002	0.180232	0.286039	0.257706	0.292988	0.299321	0.258104	0.279324	0.3299	0.327762	0.330507	0.254951	0.239303	0.276899	0.212299	0.220439	0.248903	0.258137	0.287159	0.281544	0.370645	0.367431	0.361055	0.314309	0.299549	0.320168
2-Phenoxyethyl isobutyrate	Ester	103-60-6	C12H16O3	0.0511425	0.05652	0.0521613	0.0450011	0.0365282	0.0384684	0.04593	0.0455705	0.0435652	0.0480021	0.0638853	0.0664316	0.0408307	0.0280328	0.032243	0.0452556	0.0364851	0.0456396	0.0502793	0.0401335	0.0415432	0.052483	0.0403023	0.0534646	0.0835041	0.055737	0.0537038	0.0331378	0.0343583	0.0404026	0.0500413	0.0454412	0.0498271	0.0575817	0.0376576	0.0557764	0.0504133	0.0483787	0.0513858
2-Propenoic acid, 2-methoxyethyl ester	Ester	3121-61-7	C6H10O3	0.0600366	0.0690391	0.0692518	0.0882962	0.0808225	0.08239	0.0915391	0.0916336	0.0941934	0.0981096	0.112312	0.114	0.072008	0.0691988	0.0693499	0.0857455	0.0887896	0.0893207	0.106001	0.0949509	0.095625	0.0933746	0.109261	0.09924	0.0765319	0.0742104	0.0710301	0.0800216	0.0808107	0.0832121	0.087868	0.0964621	0.0936584	0.114007	0.115466	0.112924	0.108234	0.103936	0.109708
2-Propenoic acid, 2-methyl-, 1,2-ethanediyl ester	Ester	97-90-5	C10H14O4	0.00833612	0.00906057	0.00897628	0.00782147	0.00771131	0.00750699	0.00714172	0.00836706	0.00807719	0.00659933	0.00967999	0.0116798	0.00670963	0.00537124	0.00558973	0.00812762	0.00812848	0.00841184	0.00838826	0.00739091	0.00766704	0.00761729	0.00746932	0.00763101	0.0116511	0.00972539	0.0108769	0.0071822	0.00690584	0.0099179	0.00938674	0.00539143	0.00893352	0.00922632	0.00963444	0.00813674	0.00834852	0.00794123	0.00845418
2-PyridinemethanAmine	Heterocyclic compound	3731-51-9	C6H8N2	0.185628	0.216694	0.201327	0.242284	0.203034	0.124578	0.210086	0.225736	0.213671	0.174867	0.222254	0.238996	0.18698	0.170103	0.186077	0.239488	0.236141	0.244907	0.225609	0.190655	0.201534	0.188506	0.212915	0.190997	0.196881	0.213971	0.190006	0.191922	0.203466	0.208314	0.19456	0.209048	0.206054	0.190234	0.206674	0.195409	0.193568	0.188898	0.200182
2-Tetradecene, (E)-	Hydrocarbons	35953-54-9	C14H28	0.00722243	0.00588559	0.00575385	0.00476482	0.00421808	0.00476291	0.00393748	0.00486236	0.00422709	0.0100651	0.0122908	0.0129442	0.0046863	0.00332073	0.00334635	0.004713	0.0037199	0.00455815	0.00440078	0.00378205	0.00317941	0.00374287	0.00358987	0.00420642	0.00795758	0.0056885	0.00683439	0.00338894	0.00338277	0.00482077	0.00486703	0.0041451	0.00437446	0.00952146	0.00940483	0.00816638	0.00698235	0.00683819	0.0072298
2-Thiophenemethanethiol	Heterocyclic compound	6258-63-5	C5H6S2	0.118219	0.145794	0.14506	0.207959	0.163386	0.156909	0.185415	0.239308	0.204315	0.253513	0.302943	0.361215	0.146803	0.135949	0.134608	0.213881	0.196777	0.222004	0.236922	0.185075	0.197423	0.250931	0.264868	0.245202	0.189281	0.195147	0.185688	0.165452	0.182748	0.174605	0.178611	0.211194	0.200727	0.264839	0.331547	0.279841	0.25107	0.241844	0.255659
2-Tridecanone	Ketone	593-08-8	C13H26O	0.0108316	0.0115539	0.0122288	0.00916581	0.007611	0.00816287	0.00905839	0.00937036	0.00976582	0.00947913	0.0133044	0.0132905	0.00866249	0.0062949	0.00740093	0.0108945	0.00767516	0.0101538	0.0111252	0.00884958	0.00888129	0.0105548	0.00801315	0.0118575	0.0199014	0.0127232	0.0154231	0.00666541	0.00700124	0.010933	0.0107158	0.0108827	0.0109109	0.0115104	0.0103333	0.0116948	0.0111174	0.010566	0.0111822
2-Undecanone, 6,10-dimethyl-	Ketone	1604-34-8	C13H26O	0.00173409	0.00143403	0.00136353	0.00122717	0.00121534	0.0014271	0.000882034	0.00144709	0.00120709	0.00297603	0.00384452	0.00394421	0.00139454	0.00109327	0.000988541	0.00114233	0.00117833	0.0010174	0.00108298	0.000851332	0.000793548	0.00101015	0.000863461	0.00143307	0.00214251	0.00139484	0.00143455	0.000871987	0.000928982	0.00128709	0.0011561	0.00119925	0.00102495	0.00227678	0.00177263	0.00219745	0.00223376	0.00221914	0.00236696
2-methyl-5-(1-methylethenyl)-Cyclohexanol	Terpenoids	619-01-2	C10H18O	0.0135414	0.0181829	0.0178034	0.0178418	0.0145992	0.0158904	0.0133458	0.0140197	0.0129677	0.01188	0.0152765	0.0168899	0.0123811	0.0116153	0.0121259	0.0144591	0.0137799	0.0139648	0.0120759	0.0106657	0.0123038	0.0121361	0.0131335	0.0122228	0.0143655	0.013868	0.0143352	0.0106415	0.0108493	0.0119714	0.0112331	0.0119314	0.0112151	0.0138821	0.0135194	0.0132763	0.0129056	0.0122691	0.0131075
2-methylprop-2-enoyl 2-methylprop-2-enoate	Others	760-93-0	C8H10O3	0.00302656	0.0032889	0.00399242	0.00538456	0.00472964	0.00478003	0.00573142	0.00549023	0.00560331	0.0059764	0.00740121	0.00862303	0.00375027	0.00381539	0.00152205	0.00543091	0.00501176	0.00547028	0.00234287	0.0052794	0.00546022	0.00523825	0.00644466	0.00629282	0.00522015	0.00455727	0.00314042	0.00291782	0.00279126	0.00489287	0.00552932	0.00608932	0.00573628	0.00803889	0.00651712	0.00807618	0.00653834	0.00641471	0.00684607
2H-1-Benzopyran-2-one, 3-methyl-	Heterocyclic compound	2445-82-1	C10H8O2	0.0413967	0.0446788	0.0422786	0.0361855	0.0296283	0.0317857	0.0372466	0.0383022	0.03656	0.0368499	0.0524967	0.0526693	0.0337795	0.0273151	0.0333116	0.0362657	0.0301343	0.0369917	0.041318	0.0237786	0.039907	0.0279387	0.0402791	0.0410403	0.0700474	0.0543882	0.0428633	0.0319525	0.033715	0.0317793	0.0480913	0.0447066	0.0291991	0.0535388	0.0307169	0.0530757	0.0354479	0.0330792	0.0347646
2H-Indol-2-one, 1,3-dihydro-	Heterocyclic compound	59-48-3	C8H7NO	0.251957	0.272969	0.255164	0.21919	0.178931	0.189802	0.226127	0.222283	0.214564	0.226494	0.322653	0.32341	0.204465	0.10253	0.158151	0.217624	0.179161	0.222256	0.242879	0.146314	0.149256	0.179576	0.192892	0.251424	0.415739	0.209437	0.255472	0.117162	0.120994	0.190335	0.180986	0.175432	0.194636	0.208561	0.18108	0.196141	0.222132	0.20672	0.219072
2H-Pyran-2-one, tetrahydro-6-methyl-	Heterocyclic compound	823-22-3	C6H10O2	0.0451396	0.0561047	0.0544559	0.0759556	0.0595136	0.0528716	0.0684359	0.0866471	0.0766878	0.0848642	0.101417	0.125239	0.0530688	0.0505181	0.0502191	0.0794301	0.0741406	0.0799366	0.086607	0.0665777	0.0719208	0.0939526	0.0936332	0.0823203	0.0672833	0.0693746	0.0488163	0.0579155	0.0646254	0.0715417	0.0646396	0.0718565	0.0698825	0.0971522	0.115036	0.0971007	0.0897608	0.0856989	0.0915852
2H-Pyran-2-one, tetrahydro-6-pentyl-	Ester	705-86-2	C10H18O2	0.0119161	0.0138431	0.0126023	0.00966692	0.00837421	0.00653703	0.00603161	0.00710025	0.00522977	0.0197241	0.0250067	0.0239787	0.0173797	0.0111084	0.0115333	0.00886936	0.00792131	0.0136619	0.00912137	0.00970948	0.00608064	0.00520239	0.00629427	0.0069234	0.016139	0.0110466	0.0190936	0.00959637	0.0114071	0.0178017	0.009018	0.00657967	0.00634683	0.0191194	0.0150169	0.0176939	0.0156908	0.0155633	0.0166307
2H-Pyran-2-one, tetrahydro-6-propyl-	Heterocyclic compound	698-76-0	C8H14O2	0.0194344	0.0199972	0.0205232	0.0237355	0.0199546	0.0204368	0.0209895	0.0226102	0.0214635	0.0193729	0.024837	0.0284837	0.0167025	0.0153059	0.0148075	0.0222352	0.0203947	0.0238022	0.0224195	0.018502	0.019946	0.0205191	0.0191927	0.0194845	0.0298166	0.0249211	0.0279652	0.0184794	0.0191745	0.0237145	0.0239582	0.0245202	0.019207	0.0244745	0.0254632	0.0228698	0.0232486	0.0222071	0.0237189
3(2H)-Furanone, dihydro-2-methyl-	Heterocyclic compound	3188-00-9	C5H8O2	0.515686	0.556595	0.572334	0.548638	0.474273	0.479112	0.47202	0.482497	0.454309	0.391016	0.511831	0.526008	0.419485	0.371056	0.416181	0.448364	0.476815	0.477577	0.446739	0.416117	0.400969	0.444588	0.489708	0.431382	0.35124	0.413618	0.349647	0.328059	0.359485	0.35777	0.383981	0.36647	0.405354	0.465771	0.518476	0.496901	0.421691	0.407514	0.424634
3,3-Dimethyl-6-methylenecyclohexene	Hydrocarbons	20185-16-4	C9H14	0.0139001	0.0200412	0.00445596	0.0140262	0.00879985	0.00581858	0.00794468	0.0103774	0.0106214	0.00780392	0.0114037	0.0130577	0.00633928	0.0116042	0.00923471	0.00627673	0.00899259	0.0104928	0.00484755	0.00146301	0.00340268	0.00201799	0.00855403	0.00804995	0.0118245	0.0141108	0.00315435	0.00658316	0.00911757	0.0067698	0.00680418	0.00669554	0.00657055	0.00900986	0.0117808	0.00815797	0.00845968	0.00814033	0.0091245
3,4-Dimethylcyclohexanol	Alcohol	5715-23-1	C8H16O	0.00093494	0.00129749	0.00126504	0.00263636	0.00214943	0.00218161	0.00262463	0.00264714	0.00235195	0.00272561	0.00330575	0.00416662	0.00176216	0.00171656	0.0015097	0.00281227	0.00255036	0.00241138	0.00279348	0.00220917	0.00246446	0.00347365	0.00446278	0.0039509	0.00146152	0.00179453	0.00145971	0.00182161	0.00182301	0.00189226	0.00207662	0.00248316	0.0025344	0.00369116	0.00417983	0.00384157	0.00334829	0.00321004	0.00342619
3,5-Dimethyldodecane	Hydrocarbons	107770-99-0	C14H30	0.0732046	0.0825638	0.0906999	0.0895764	0.0960467	0.0829898	0.0862197	0.0929161	0.0880705	0.0947284	0.107907	0.12261	0.0675807	0.0560358	0.0586093	0.0865445	0.0837353	0.0853959	0.0884198	0.0695485	0.0728477	0.073299	0.0676053	0.0742661	0.104361	0.0879518	0.103502	0.0650537	0.0682788	0.0856825	0.0882018	0.0852972	0.0859413	0.0887041	0.09215	0.085421	0.0850486	0.0815592	0.0869931
3,5-Octadien-2-one	Ketone	38284-27-4	C8H12O	0.29437	0.360082	0.351387	0.505532	0.39822	0.387643	0.455835	0.548911	0.502053	0.611474	0.752198	0.912689	0.356104	0.338584	0.331962	0.532077	0.493508	0.545429	0.583106	0.457497	0.490767	0.627809	0.641573	0.576739	0.466932	0.481111	0.453891	0.407924	0.452326	0.416949	0.450163	0.500571	0.488117	0.691188	0.804989	0.717291	0.616295	0.590166	0.628325
3,6-Octadien-1-ol, 3,7-dimethyl-, (Z)-	Terpenoids	5944-20-7	C10H18O	0.459826	0.543296	0.526807	0.763118	0.626414	0.652685	0.799393	0.862403	0.799612	0.807662	1.20376	1.27238	0.55405	0.482921	0.493382	0.78927	0.730658	0.847141	0.827549	0.726448	0.782979	0.95469	0.91585	0.935231	0.730481	0.678943	0.57818	0.609511	0.627331	0.719347	0.74641	0.814083	0.786514	1.06563	1.07184	1.04088	0.874973	0.834341	0.891918
3-(4-Hydroxyphenyl)propanal	Aldehyde	20238-83-9	C9H10O2	0.177006	0.197181	0.18012	0.154506	0.128556	0.135888	0.160551	0.159114	0.152902	0.160532	0.228629	0.22945	0.14446	0.100352	0.114567	0.157816	0.130262	0.158551	0.176415	0.140547	0.146069	0.167972	0.140557	0.180114	0.297099	0.196293	0.191361	0.117174	0.12044	0.141377	0.178641	0.16472	0.180046	0.20138	0.135093	0.197982	0.177445	0.16931	0.180673
3-Acetyl-1H-pyrroline	Heterocyclic compound	1072-82-8	C6H7NO	0.0160162	0.0117508	0.0116906	0.0201485	0.020443	0.0216984	0.0202438	0.0370934	0.0354581	0.0417686	0.0542305	0.0582613	0.0150308	0.0130014	0.0115432	0.0448374	0.0316504	0.04013	0.0468495	0.0272523	0.0456999	0.0669345	0.0598729	0.071626	0.0144804	0.0128119	0.010758	0.0175364	0.0190033	0.0181962	0.0309449	0.0414216	0.0372687	0.0526296	0.0558864	0.0554634	0.0382603	0.0382376	0.0408785
3-Acetyl-2,5-dimethyl furan	Heterocyclic compound	10599-70-9	C8H10O2	0.0315253	0.0600094	0.0581149	0.0589581	0.0650719	0.0646473	0.0764566	0.0925528	0.0839871	0.0915445	0.117733	0.139809	0.0587847	0.0549676	0.0387543	0.0590108	0.0572385	0.0589706	0.0656729	0.0752697	0.0811408	0.107264	0.108795	0.097051	0.0760745	0.0778246	0.0590391	0.0653984	0.0739336	0.0706175	0.0724963	0.0557873	0.0540814	0.111897	0.134848	0.115999	0.101286	0.09715	0.103451
3-Cyclohexen-1-ol, 1-methyl-4-(1-methylethyl)-	Terpenoids	586-82-3	C10H18O	0.000625906	0.000833709	0.000483921	0.000403483	0.000370681	0.000380683	0.00042908	4.20973e-05	4.09124e-05	4.48524e-05	0.000535357	5.92127e-05	0.000463128	0.00037679	0.00037414	0.000398148	0.000349038	0.000351455	4.39849e-05	3.08e-05	3.74379e-05	0.000482573	0.000492461	0.00046701	3.81586e-05	0.000498725	3.1534e-05	3.20721e-05	0.000431276	0.000370216	0.000353862	4.37002e-05	4.14733e-05	4.50692e-05	6.44318e-05	5.44815e-05	0.000525047	0.000497789	0.000531493
3-Hexen-1-ol, (Z)-	Alcohol	928-96-1	C6H12O	0.327066	0.357447	0.360396	0.566062	0.553905	0.516714	0.600252	0.526527	0.695679	0.652412	0.744854	0.802901	0.452148	0.39501	0.446344	0.602543	0.566312	0.599688	0.697856	0.624848	0.622953	0.625483	0.687125	0.640424	0.509595	0.48245	0.471842	0.527236	0.527939	0.572424	0.631138	0.669314	0.659341	0.764179	0.814234	0.773256	0.701426	0.676318	0.711489
3-Hexen-1-ol, propanoate, (Z)-	Ester	33467-74-2	C9H16O2	0.244542	0.325218	0.314553	0.443163	0.438349	0.349019	0.416003	0.515807	0.451277	0.615273	0.780421	0.764094	0.323704	0.280271	0.296615	0.442951	0.431984	0.447671	0.498851	0.375986	0.396247	0.52727	0.583095	0.512944	0.382311	0.392461	0.30822	0.336583	0.370231	0.390323	0.365558	0.414686	0.399798	0.560015	0.654981	0.558462	0.522058	0.50277	0.53407
3-Hexenal	Aldehyde	4440-65-7	C6H10O	3.59189	3.97454	3.64736	3.47454	2.8493	2.99378	2.86824	2.81507	2.71117	2.82219	2.9833	3.16887	2.6485	2.57284	2.67884	3.0159	3.07406	3.30099	3.11745	2.67532	2.82605	2.76102	3.08241	2.98258	2.49867	2.92927	2.57097	2.33531	2.44765	2.55605	2.43926	2.53223	2.54273	2.82896	3.14991	2.9063	2.76104	2.66924	2.83734
3-Hexenoic acid, ethyl ester	Ester	2396-83-0	C8H14O2	0.00322419	0.00324069	0.00391923	0.0047959	0.00449886	0.00482757	0.00555046	0.00677657	0.00625435	0.00558851	0.00781572	0.00798789	0.00426915	0.00444643	0.00372877	0.00634513	0.00544425	0.0060135	0.00714605	0.00665087	0.00645351	0.00661912	0.00653061	0.00659571	0.00593965	0.0049392	0.00528077	0.00504186	0.00511346	0.0054731	0.00659051	0.0070713	0.0060951	0.0082324	0.00811726	0.00720151	0.00741321	0.00718409	0.00756715
3-Isopropylidene-5-methyl-hex-4-en-2-one	Ketone	64149-32-2	C10H16O	0.00231164	0.00218271	0.00251336	0.00349343	0.00312722	0.00308655	0.00359236	0.0039912	0.00415197	0.00392395	0.00513378	0.00588721	0.00286061	0.00258791	0.00266141	0.00358003	0.00361814	0.00346528	0.00491533	0.00340714	0.00378057	0.00391583	0.0041653	0.00368279	0.00368527	0.00359104	0.00364949	0.00291794	0.00351456	0.00374288	0.00360357	0.0040753	0.00384477	0.00440139	0.00529457	0.00454285	0.00491085	0.00479076	0.00509421
3-Mercaptohexyl acetate	Ester	136954-20-6	C8H16O2S	0.00348308	0.00397776	0.00372529	0.00512585	0.00407363	0.00476852	0.00525457	0.00564655	0.00569716	0.00383094	0.00753697	0.00854224	0.00390212	0.00342242	0.00338264	0.00532985	0.00501221	0.0042412	0.00584653	0.00470837	0.00542978	0.00636714	0.00604708	0.00644174	0.00377643	0.00432994	0.00398601	0.00425215	0.00423211	0.00473136	0.00489483	0.00529073	0.00537688	0.00704589	0.00547767	0.00702337	0.00533872	0.0052876	0.00564982
3-Methyl-1-(3-methyl-2-furyl)-1-butanone	Heterocyclic compound	488-05-1	C10H14O2	0.00684282	0.00820744	0.00769715	0.0113212	0.00893598	0.00609715	0.0107371	0.0116794	0.0110928	0.00998308	0.0133919	0.0147467	0.00770781	0.00683919	0.00732298	0.0113563	0.0108125	0.0113532	0.0113749	0.00991588	0.0111096	0.0110853	0.0113274	0.0117161	0.00936042	0.00909497	0.0084284	0.00804822	0.00802344	0.00924588	0.0105379	0.0115724	0.0115964	0.0120366	0.0125404	0.0118639	0.0119021	0.0113506	0.0121335
3-Octen-1-ol, (Z)-	Alcohol	20125-84-2	C8H16O	0.158892	0.183578	0.172668	0.207474	0.172281	0.0780108	0.179213	0.191774	0.181394	0.147142	0.187267	0.202656	0.156335	0.143235	0.156041	0.201373	0.197504	0.207006	0.189943	0.16052	0.172355	0.15929	0.177512	0.160505	0.166659	0.181406	0.164752	0.162803	0.16962	0.176743	0.163274	0.177275	0.172846	0.163371	0.17675	0.163507	0.168188	0.164362	0.173193
3-Octen-1-ol, acetate, (Z)-	Ester	69668-83-3	C10H18O2	0.0265753	0.0332466	0.0290825	0.0489021	0.037327	0.0395223	0.0480266	0.0492267	0.04608	0.0435752	0.05832	0.0628142	0.0313966	0.0277073	0.0296925	0.0469981	0.0422533	0.0455675	0.0430158	0.0418785	0.043638	0.0455245	0.0469626	0.0479125	0.0375784	0.0334984	0.0358317	0.0312691	0.0339141	0.0363425	0.0417148	0.0455164	0.0453605	0.0479258	0.047749	0.0517191	0.0491173	0.0468283	0.0500554
3-Octen-2-one	Ketone	1669-44-9	C8H14O	0.00837575	0.00601404	0.00532508	0.0106682	0.00863479	0.00847662	0.00845211	0.0269054	0.0223272	0.02428	0.0333277	0.0326694	0.00603723	0.00471614	0.00491771	0.0192784	0.0203689	0.0209533	0.0205837	0.0182223	0.0201243	0.0446779	0.0348699	0.0472497	0.00500192	0.00450723	0.0034874	0.0072474	0.00718333	0.00659835	0.0138893	0.0184801	0.0152729	0.0337345	0.0364912	0.036361	0.0238965	0.0222389	0.0235879
3-Octen-2-one, (E)-	Ketone	18402-82-9	C8H14O	0.084485	0.0580867	0.0496704	0.10936	0.100481	0.095693	0.0894873	0.262658	0.241849	0.181392	0.24314	0.275976	0.0746627	0.0636969	0.0529432	0.204707	0.224835	0.231405	0.206351	0.183077	0.203681	0.302597	0.313489	0.317411	0.0560143	0.0465097	0.0408884	0.0623719	0.0766739	0.0660289	0.138164	0.177664	0.164393	0.258439	0.279486	0.273403	0.211572	0.210915	0.21869
3-Oxatricyclo[4.1.1.0(2,4)]octane, 2,7,7-trimethyl-	Terpenoids	1686-14-2	C10H16O	0.127559	0.15678	0.153359	0.224649	0.165229	0.168026	0.200662	0.255952	0.22802	0.234732	0.302961	0.358775	0.152102	0.145077	0.142638	0.224698	0.210934	0.240115	0.253178	0.193401	0.205507	0.272687	0.275207	0.238212	0.202408	0.206922	0.173935	0.173466	0.19485	0.218937	0.201119	0.223669	0.213881	0.295858	0.350354	0.303521	0.265486	0.254934	0.269903
3-Pentanol	Alcohol	584-02-1	C5H12O	0.0269964	0.0261451	0.0240449	0.0272932	0.0206405	0.0214815	0.021966	0.0271467	0.0241213	0.0196606	0.0246061	0.0248262	0.0182173	0.0184461	0.0187651	0.0283752	0.0238069	0.0256701	0.0248715	0.0218155	0.0237339	0.0221793	0.02266	0.0199025	0.0247339	0.0260152	0.0230294	0.0242307	0.024942	0.0267436	0.0255075	0.0284405	0.0274795	0.030414	0.0274048	0.0288952	0.0254582	0.024193	0.0251577
3-Penten-2-one, 4-methyl-	Ketone	141-79-7	C6H10O	0.171259	0.189128	0.170579	0.144815	0.119364	0.123124	0.118171	0.131788	0.12002	0.109555	0.135163	0.151085	0.107712	0.107389	0.124012	0.142927	0.141843	0.148824	0.144703	0.12247	0.133233	0.127276	0.143001	0.115802	0.117371	0.137372	0.119627	0.10983	0.116673	0.119901	0.111896	0.119844	0.117443	0.130256	0.144817	0.131254	0.128402	0.123621	0.132026
3-Phenylpropanol	Alcohol	122-97-4	C9H12O	0.00642565	0.00978254	0.00675743	0.0110577	0.0114881	0.00813691	0.00966281	0.0105374	0.00919643	0.0102078	0.0140355	0.0148968	0.00682264	0.00660986	0.00900692	0.0100761	0.0128826	0.0107809	0.0111185	0.0100316	0.0100012	0.0124283	0.0132144	0.0128022	0.00980157	0.00900571	0.00986511	0.00794902	0.00811382	0.00905111	0.00988146	0.0110397	0.0104046	0.0141134	0.013863	0.0139734	0.0119561	0.0117605	0.0123675
3-n-Propyl-2-pyrazolin-5-one	Heterocyclic compound	29211-70-9	C6H10N2O	0.122343	0.137997	0.124453	0.123537	0.105269	0.0727185	0.10241	0.110961	0.104441	0.0847711	0.107961	0.115221	0.113973	0.105963	0.120883	0.119543	0.118731	0.120591	0.108307	0.0910929	0.0971006	0.0890373	0.101184	0.0918676	0.11089	0.116138	0.100602	0.0981026	0.0987961	0.102637	0.0937462	0.101715	0.0991741	0.0930888	0.0993631	0.0933177	0.0935086	0.0910812	0.0964679
4,6-Octadiyn-3-one, 2-methyl-	Ketone	29743-33-7	C9H10O	0.0149134	0.0114541	0.00992661	0.0170907	0.0155929	0.0161013	0.01427	0.0341153	0.0302705	0.0408812	0.0535064	0.0555759	0.0106641	0.00871149	0.00707506	0.0316258	0.0271397	0.0402802	0.0311757	0.0272279	0.0309094	0.0522812	0.053814	0.0537316	0.00830541	0.00713946	0.00753213	0.00993072	0.0122005	0.0119072	0.0212091	0.0289944	0.0248832	0.0398017	0.0448229	0.0423073	0.036483	0.0339514	0.0360148
4-Decenal, (E)-	Aldehyde	65405-70-1	C10H18O	0.0282987	0.0308049	0.0332002	0.0415624	0.0344597	0.0322612	0.039238	0.0457112	0.0420826	0.0389131	0.0513014	0.0568945	0.03028	0.027653	0.0275646	0.0434641	0.0409707	0.0450377	0.0456128	0.0390588	0.0392059	0.0412575	0.0427674	0.0423094	0.0394441	0.0355373	0.0341057	0.0334921	0.0353282	0.0360416	0.0411595	0.0436955	0.0421377	0.0498185	0.0509233	0.0470768	0.0465924	0.0447498	0.0478735
4-Heptanol, 2,6-dimethyl-, acetate	Ester	10250-45-0	C11H22O2	0.0401878	0.0657948	0.0563099	0.0706731	0.059147	0.0581129	0.0694695	0.0722241	0.06102	0.100249	0.127807	0.131246	0.0490453	0.0312952	0.0485982	0.0821204	0.0772702	0.0855707	0.0280229	0.0392977	0.0313424	0.166019	0.170499	0.18546	0.0433561	0.0604337	0.0574719	0.0300195	0.0224479	0.0296276	0.0333821	0.0380994	0.0425924	0.181504	0.189859	0.183585	0.101543	0.0971191	0.100594
4-Methylhexyl 3-methylbutanoate	Ester	1215127-80-2	C12H24O2	0.00426105	0.00478507	0.00470584	0.0048423	0.00447902	0.00465019	0.00435476	0.00515394	0.00464718	0.00546969	0.00600349	0.00705398	0.00354412	0.00288688	0.00339176	0.0053096	0.00426678	0.00470409	0.0049285	0.00397915	0.0039528	0.00401701	0.00420053	0.00500482	0.00613662	0.00516937	0.00609425	0.00344151	0.00370343	0.00317663	0.00469268	0.00450823	0.00483692	0.00519753	0.00520783	0.00514694	0.00463056	0.00437726	0.00467065
4-Methylpentyl 2-methylbutanoate	Ester	35852-40-5	C11H22O2	0.00465876	0.00499302	0.00581044	0.00389656	0.00553699	0.00319699	0.00350244	0.00455962	0.00398162	0.00568107	0.00412198	0.0081622	0.0028813	0.00287128	0.00265767	0.00370679	0.00381487	0.00431814	0.00475267	0.00356347	0.00356295	0.00452016	0.00385695	0.00361291	0.00444335	0.00344122	0.00462162	0.00377749	0.00407813	0.00424926	0.00391206	0.00437278	0.00408973	0.00461563	0.00561705	0.00445119	0.00483071	0.00464849	0.00492739
4-Penten-1-ol, propanoate	Ester	30563-30-5	C8H14O2	0.0182324	0.0200732	0.0171643	0.0112404	0.00732772	0.00985347	0.0106821	0.0135494	0.0129227	0.011811	0.0156533	0.0164474	0.0129746	0.0125363	0.0130528	0.00954986	0.00886597	0.0114893	0.0108706	0.0102401	0.0114948	0.0166814	0.0174942	0.0177246	0.0159292	0.0194593	0.0163532	0.0110565	0.0113606	0.0118085	0.0112544	0.0145624	0.0133131	0.0160636	0.0177063	0.0166766	0.0131514	0.0128671	0.0134256
4-Undecanone	Ketone	14476-37-0	C11H22O	0.00701679	0.00790937	0.0096198	0.0101729	0.00993116	0.00931491	0.00982093	0.0103384	0.0102953	0.00900147	0.0114618	0.0134627	0.00768115	0.00662475	0.00688388	0.00977298	0.00954023	0.0101034	0.0104771	0.00811485	0.0119402	0.0110819	0.0113976	0.0112926	0.0108032	0.0093819	0.0116282	0.00482933	0.0084986	0.00889767	0.00920545	0.00951336	0.00946214	0.00954605	0.0149059	0.00957002	0.0124813	0.0119788	0.0123123
5-Acetyl-2,4-dimethylthiazole	Heterocyclic compound	38205-60-6	C7H9NOS	0.00127269	0.00229858	0.0016699	0.00165463	0.00151264	0.00218815	0.00153101	0.00249488	0.00174083	0.00171138	0.00211203	0.0023924	0.00132123	0.00131429	0.00174478	0.00237332	0.00152766	0.00199271	0.00186984	0.00131031	0.00155371	0.00176417	0.00157811	0.00153	0.00230999	0.00165408	0.00223644	0.00133808	0.00154273	0.0017981	0.00178206	0.00170222	0.00161638	0.00172479	0.00197951	0.00277549	0.00254615	0.00246529	0.0026164
5-Azulenemethanol, 1,2,3,3a,4,5,6,7-octahydro-.alpha.,.alpha.,3,8-tetramethyl-, [3S-(3.alpha.,3a.beta.,5.alpha.)]-	Terpenoids	22451-73-6	C15H26O	0.00858515	0.0162326	0.00902188	0.00922643	0.00370432	0.00467181	0.00435164	0.00467588	0.0071892	0.00765759	0.00853919	0.00760052	0.00821028	0.00475309	0.00623723	0.00462888	0.00543199	0.00511766	0.0231805	0.00304665	0.00519229	0.00740277	0.00515217	0.00644662	0.0117511	0.00760404	0.00754992	0.00302687	0.00468279	0.00609048	0.0058658	0.00461821	0.00455764	0.00613286	0.00613982	0.00742614	0.00929443	0.00910895	0.00974458
5-Ethylcyclopent-1-enecarboxAldehyde	Aldehyde	36431-60-4	C8H12O	0.00137996	0.00171173	0.00161548	0.00242331	0.00120735	0.00191512	0.00230179	0.00293367	0.00282633	0.00280413	0.00344504	0.00494587	0.00174824	0.00166324	0.00111007	0.0027962	0.00281323	0.00285005	0.00317844	0.001898	0.00281949	0.00309908	0.00362083	0.00298894	0.00220573	0.00257819	0.00166593	0.0017775	0.00274102	0.00274177	0.00244972	0.00286807	0.00306308	0.00367567	0.00469856	0.00286669	0.00317123	0.00310737	0.00332212
5-Ethylhydantoin	Heterocyclic compound	15414-82-1	C5H8N2O2	0.00174719	0.00210202	0.00173544	0.00208462	0.00173882	0.00180903	0.000770779	0.00253317	0.00223259	0.00325093	0.00387864	0.00380798	0.00155343	0.00150649	0.00147201	0.00231537	0.00233829	0.00230882	0.00150352	0.00124848	0.00163867	0.0049166	0.0048416	0.00512512	0.00193571	0.00264626	0.00243552	0.00108081	0.000866422	0.00108271	0.00144662	0.00176811	0.00140748	0.0052048	0.00526169	0.00507175	0.00326996	0.00310289	0.00326282
5-Hepten-2-ol, 6-methyl-	Alcohol	1569-60-4	C8H16O	0.233611	0.26957	0.235983	0.141935	0.0873243	0.133155	0.138451	0.183391	0.176918	0.16373	0.210144	0.225133	0.182963	0.167437	0.18253	0.0880634	0.118545	0.102551	0.152352	0.13148	0.153704	0.229159	0.232489	0.244167	0.223391	0.187771	0.158606	0.150667	0.110407	0.15812	0.152796	0.202093	0.182771	0.229628	0.242538	0.235905	0.168035	0.1637	0.17081
5-Hepten-2-one, 6-methyl-	Ketone	110-93-0	C8H14O	0.00624374	0.00710626	0.00671422	0.00850967	0.0066756	0.00770936	0.00646474	0.00996336	0.00988352	0.00749142	0.00889043	0.00977563	0.00783694	0.00735255	0.00777751	0.00996357	0.00916059	0.00995104	0.0117306	0.00891653	0.0103805	0.00942502	0.00978431	0.0087239	0.00903741	0.00966943	0.00901025	0.00926993	0.00875879	0.00953494	0.00898941	0.00863978	0.00894674	0.00967182	0.0115705	0.0101104	0.0127328	0.0122424	0.0131854
2,6-Dimethyl-5-heptenal	Aldehyde	106-72-9	C9H16O	7.38903	8.73836	8.08151	9.74619	8.16255	5.03115	8.46899	9.05631	8.52903	6.97106	8.84885	9.52164	7.49265	6.85839	7.43726	9.58712	9.4647	9.83727	9.08402	7.61075	8.11845	7.5171	8.43987	7.62461	7.86562	8.65369	7.68943	7.71638	8.15252	8.4132	7.75893	8.35703	8.2401	7.66558	8.29894	7.77032	7.77522	7.59192	8.03756
5-Hydroxymethylfurfural	Aldehyde	67-47-0	C6H6O3	0.164411	0.260941	0.251575	0.272318	0.288544	0.307405	0.372701	0.398819	0.36437	0.398913	0.538335	0.581857	0.254568	0.162317	0.237957	0.284659	0.343737	0.275982	0.298082	0.255955	0.265632	0.319098	0.332961	0.344722	0.243924	0.228603	0.267179	0.208395	0.212049	0.242153	0.251821	0.273992	0.270817	0.360498	0.546393	0.365718	0.305957	0.293221	0.31363
5-Methyloxazolidine	Heterocyclic compound	58328-22-6	C4H9NO	0.944159	1.13828	1.04406	1.00721	0.874102	0.916636	0.846238	0.809986	0.786461	0.706654	0.884763	0.925203	0.776697	0.725243	0.761891	0.906499	0.879907	0.919502	0.875837	0.752923	0.819446	0.778477	0.862909	0.816572	0.641683	0.743508	0.715887	0.666886	0.714876	0.723843	0.678464	0.760557	0.707088	0.767752	0.873012	0.824647	0.810247	0.77552	0.829431
5-Thiazoleethanol, 4-methyl-	Heterocyclic compound	137-00-8	C6H9NOS	0.019812	0.0220502	0.0247148	0.0245826	0.0189799	0.0225045	0.0234668	0.0241954	0.024115	0.0186861	0.0291453	0.028057	0.0160643	0.0156781	0.0160067	0.0249644	0.0230858	0.0241387	0.0254128	0.0198587	0.0193976	0.0203888	0.0212548	0.0219457	0.0296388	0.0255875	0.0220395	0.0184952	0.0191003	0.0227931	0.0254024	0.0253947	0.0253005	0.0263848	0.0253983	0.0253346	0.0240068	0.0230745	0.0246867
5-propan-2-ylbicyclo[3.1.0]hex-2-ene-2-carbAldehyde	Aldehyde	57129-54-1	C10H14O	0.0148891	0.018692	0.0182406	0.0261357	0.0226649	0.0179145	0.0260624	0.0282907	0.0261547	0.027454	0.0333223	0.0384885	0.0190931	0.0163516	0.0166203	0.0258713	0.0258879	0.0267951	0.0277283	0.0244293	0.0252267	0.0272728	0.027108	0.0273606	0.0228257	0.0213713	0.0226491	0.0200804	0.0199136	0.0226301	0.023272	0.0258293	0.0260027	0.0308789	0.0308783	0.0305067	0.0284023	0.0271681	0.0289745
6,7-Dodecanedione	Ketone	13757-90-9	C12H22O2	0.0225058	0.0228287	0.0215761	0.0185534	0.0148203	0.0155689	0.0198885	0.0199725	0.0175602	0.0188869	0.0258532	0.0254911	0.0168508	0.0112357	0.0131627	0.0178353	0.0145373	0.0175165	0.0202984	0.0154901	0.0169333	0.0188691	0.0153836	0.0202983	0.034141	0.0227468	0.0202269	0.0132385	0.0137015	0.021489	0.0206558	0.0188516	0.0199985	0.0220951	0.0198893	0.0216314	0.0202841	0.0193587	0.0206957
6-Methyl-6-(5-methylfuran-2-yl)heptan-2-one	Heterocyclic compound	50464-95-4	C13H20O2	0.000275996	0.000173936	0.000149376	0.000162321	0.000133601	0.000119388	0.000164737	0.000178045	0.000126288	0.000997157	0.00123099	0.00121418	0.000153296	8.59512e-05	0.000102042	0.000251848	0.000214161	0.000116217	0.000230829	0.000155277	0.000109771	0.000236696	0.000211096	0.000201189	0.000283218	0.000212118	0.000190555	0.000374734	0.000202787	0.000255615	0.000252016	0.000147633	0.000241861	0.00101733	0.000857649	0.000945987	0.000878906	0.000846989	0.000922815
6-Nonenal, (Z)-	Aldehyde	2277-19-2	C9H16O	0.394818	0.498689	0.47903	0.672516	0.525561	0.448075	0.602746	0.729343	0.659942	0.734034	0.941763	1.10804	0.470003	0.441966	0.447863	0.67431	0.642349	0.689705	0.746064	0.576894	0.62498	0.781796	0.838585	0.72155	0.588704	0.607722	0.414651	0.505683	0.560372	0.513021	0.55342	0.613214	0.593639	0.847221	0.996293	0.860081	0.775032	0.755702	0.796989
6-Octen-1-ol, 7-methyl-3-methylene-	Terpenoids	13066-51-8	C10H18O	0.485633	0.822993	0.797962	0.853937	0.944951	0.70445	1.21012	0.914023	1.17375	1.10779	1.50842	1.57364	0.793455	0.822472	0.534052	0.819402	1.09647	1.36228	1.27573	1.24691	1.32485	1.35938	0.854946	1.4171	1.13719	1.0692	0.831548	1.00524	1.02108	1.14095	1.22304	1.34048	1.3397	1.41106	1.39138	1.52211	1.30527	1.20006	1.29645
6-Undecanol	Alcohol	23708-56-7	C11H24O	0.00975532	0.0110941	0.0124879	0.0122602	0.0110856	0.0112307	0.0118572	0.0118639	0.0122952	0.0143983	0.0154572	0.0172508	0.00970679	0.00809002	0.00840634	0.0124463	0.0115705	0.0124902	0.0124814	0.00981347	0.0103528	0.0114867	0.0106439	0.011017	0.0151815	0.0134011	0.0146677	0.0121715	0.0110468	0.0131717	0.0131417	0.0136713	0.013522	0.0142269	0.0168809	0.0130826	0.0123955	0.0119843	0.012744
7-Octen-4-ol, 2-methyl-6-methylene-, (S)-	Terpenoids	35628-05-8	C10H18O	0.0641571	0.106721	0.101623	0.142105	0.111864	0.0895723	0.128128	0.155345	0.140297	0.154431	0.198123	0.232115	0.10147	0.0729105	0.0976983	0.119224	0.139712	0.118769	0.160786	0.104027	0.135635	0.138232	0.179355	0.156167	0.101508	0.104965	0.0837142	0.0862974	0.0987623	0.106339	0.100542	0.109001	0.106162	0.180611	0.175586	0.154126	0.148207	0.142032	0.153724
7-Octene-2,6-diol, 2,6-dimethyl-	Alcohol	29210-77-3	C10H20O2	0.0237902	0.0380372	0.036575	0.0379305	0.0417079	0.0324608	0.0401299	0.0428477	0.0375555	0.0421286	0.0618033	0.0615253	0.0276004	0.0246858	0.0248226	0.040234	0.0361266	0.0426619	0.0419455	0.0372001	0.0405131	0.053964	0.0479835	0.0572888	0.035105	0.0322991	0.0391657	0.0302874	0.0310584	0.036388	0.0360436	0.0413672	0.0406909	0.0629099	0.0610724	0.0620898	0.0508859	0.0491256	0.0509201
8-Nonen-2-one	Ketone	5009-32-5	C9H16O	0.0828037	0.10373	0.100183	0.139112	0.109055	0.0928152	0.125726	0.151757	0.136164	0.158899	0.194548	0.230493	0.0968911	0.0917046	0.0929633	0.140297	0.135097	0.144456	0.157181	0.120438	0.13151	0.162131	0.173833	0.150406	0.122093	0.125865	0.0867118	0.0880381	0.117764	0.105307	0.116473	0.129212	0.104038	0.180012	0.210064	0.180225	0.156722	0.154148	0.164366
9-Oxononanoic Acid	Acid	2553-17-5	C9H16O3	-	-	-	-	-	-	-	-	-	0.000392207	0.000558267	0	-	-	-	-	-	-	-	-	-	-	-	-	0.000520004	0.000381531	-	-	-	-	-	0.000316971	0.000338685	-	-	-	0.000342344	0.000327224	0.000349918
9H-Xanthene	Heterocyclic compound	92-83-1	C13H10O	0.00309627	0.00550507	0.00371086	0.00399302	0.00097245	0.00139657	0.00144675	0.00139735	0.00246712	0.00246589	0.00315408	0.00244618	0.00282596	0.00167874	0.00214909	0.00177848	0.00204563	0.00156098	0.00851183	0.000954751	0.00177164	0.00284607	0.00167756	0.0022322	0.00408467	0.00257144	0.00278736	0.000985805	0.00131886	0.00212353	0.00207213	0.00145094	0.00133869	0.00137	0.00169969	0.00175434	0.00312938	0.0029838	0.00325728
AcetAldehyde, tetramer	Aldehyde	108-62-3	C8H16O4	0.00165394	0.00168964	0.00195917	0.00296982	0.00239249	0.00240952	0.00108343	0.00330942	0.0036972	0.00868397	0.0122308	0.0108664	0.00226524	0.00214345	0.00201843	0.00388439	0.00331165	0.00379499	0.00332671	0.00313637	0.0032054	0.00725112	0.00689876	0.00579547	0.00265229	0.00249289	0.00189307	0.0018437	0.0025148	0.00278893	0.00292521	0.00315679	0.00272959	0.00810969	0.00983217	0.0077248	0.00430049	0.0040534	0.00432089
Acetic Acid, (acetyloxy)-	Acid	13831-30-6	C4H6O4	0.00196211	0.00222675	0.00206278	0.00184167	0.00260488	0.00244052	0.00177962	0.00350079	0.00270608	0.00470484	0.00571773	0.00600925	0.00144078	0.00133262	0.00182655	0.00337161	0.00345613	0.00348446	0.00400849	0.00293399	0.00309074	0.00621422	0.00557366	0.00494116	0.00236188	0.00241616	0.00236932	0.00187717	0.00177526	0.00219963	0.00226986	0.00271277	0.00216084	0.0049801	0.00454132	0.00497833	0.00344521	0.00329958	0.00357397
Acetic acid, (propylthio)-, methyl ester	Ester	20600-65-1	C6H12O2S	0.0062375	0.00369662	0.00358461	0.00786216	0.0073909	0.00734933	0.00651313	0.0142759	0.0133859	0.0177556	0.0233381	0.0236053	0.00505829	0.00435534	0.00376941	0.0140125	0.0149835	0.0134198	0.0146566	0.0129721	0.0146613	0.0218464	0.0230479	0.0233255	0.00456899	0.00364107	0.00294863	0.00495125	0.00607704	0.00500743	0.00980264	0.0107108	0.0118385	0.0185112	0.0197179	0.0185619	0.0164154	0.0153289	0.016286
Acetic acid, 4-methylphenyl ester	Ester	140-39-6	C9H10O2	0.0163933	0.0164422	0.0209623	0.0307334	0.0221667	0.0264951	0.023238	0.0354447	0.0344764	0.0337217	0.0528427	0.0525007	0.0196939	0.0205474	0.0202083	0.0304599	0.0284622	0.0315815	0.0380019	0.0300201	0.0298685	0.035373	0.0377876	0.034863	0.0276322	0.0245504	0.0250827	0.0245752	0.0247639	0.0254651	0.0297292	0.0306046	0.0286089	0.041869	0.0438147	0.0422554	0.0380804	0.0362676	0.0387603
Acetic acid, cyano-, 2-methoxyethyl ester	Ester	10258-54-5	C6H9NO3	0.00157691	0.00132779	0.00155121	0.00118221	0.000844187	0.000991981	0.00128038	0.00281938	0.00136153	0.00437757	0.00416694	0.00217864	0.00214826	0.00180299	0.00172935	0.00217133	0.00227651	0.00198437	0.00372728	0.00226979	0.00267802	0.00496898	0.006016	0.00458303	0.00287127	0.00302077	0.00248381	0.00227968	0.00239845	0.00241888	0.00240815	0.00273346	0.00164358	0.00368883	0.00441364	0.00394428	0.00439526	0.00438116	0.00463614
Acetic acid, heptyl ester	Ester	112-06-1	C9H18O2	0.00743699	0.00531838	0.00539393	0.0139818	0.011734	0.0110047	0.00541126	0.0120888	0.0113831	0.017669	0.0171504	0.0187751	0.00990927	0.00893211	0.00758213	0.00928223	0.0102776	0.00997012	0.0171712	0.0118631	0.0139133	0.0264342	0.0265356	0.0214526	0.0136915	0.0155152	0.0153374	0.00997423	0.0111819	0.0119668	0.0119672	0.0142989	0.0120221	0.0186974	0.0234605	0.0218791	0.0213201	0.0208678	0.021767
Acetic acid, hexyl ester	Ester	142-92-7	C8H16O2	0.00115736	0.00126386	0.00129986	0.00206137	0.00200128	0.00168957	0.00185032	0.00175615	0.00187126	0.00190045	0.00247342	0.00232085	0.00134901	0.00120429	0.0009644	0.00195838	0.00159438	0.00188562	0.0017032	0.00183008	0.00190425	0.0018995	0.0018215	0.00181727	0.00161305	0.00104083	0.00122255	0.0012725	0.00154802	0.00145338	0.00163667	0.00208059	0.00178596	0.00221462	0.00207249	0.00211718	0.0027171	0.00258527	0.00278809
Acetonitrile, 2,2'-iminobis-	Nitrogen compounds	628-87-5	C4H5N3	0.184262	0.227028	0.220258	0.32475	0.253014	0.242305	0.292838	0.361666	0.312911	0.373074	0.463489	0.527082	0.223778	0.212076	0.208645	0.332657	0.308396	0.342403	0.36376	0.286446	0.304755	0.402638	0.402316	0.362752	0.293591	0.302153	0.282632	0.255689	0.285951	0.264796	0.278797	0.317176	0.306131	0.399973	0.503568	0.419952	0.384341	0.369914	0.392134
Acetophenone	Ketone	98-86-2	C8H8O	0.00580163	0.00605595	0.00578355	0.00657198	0.00526267	0.005436	0.00532422	0.00647334	0.00593411	0.00803118	0.00915197	0.0109608	0.0049368	0.004641	0.00439451	0.00646023	0.00603259	0.00646533	0.0074165	0.00645491	0.00665621	0.00930451	0.00918169	0.0084401	0.00753074	0.00793072	0.00675285	0.0061073	0.00650653	0.0074266	0.00653517	0.00814339	0.00806232	0.00949662	0.0109883	0.00992374	0.0107716	0.010338	0.0110515
Albene	Hydrocarbons	38451-64-8	C12H18	0.00152597	0.00120754	0.00216917	0.00124317	0.00325806	0.00302327	0.00319708	0.00763975	0.00660019	0.0192782	0.0204383	0.0207009	0.00326798	0.00346346	0.00339918	0.00470616	0.00421924	0.00494788	0.00193039	0.00188642	0.00214325	0.0120414	0.0138059	0.0111325	0.00358499	0.00372969	0.00321876	0.00271372	0.00346472	0.00324215	0.00188157	0.00196762	0.00158211	0.010701	0.011581	0.0100276	0.00512852	0.00481595	0.00503218
Apiol	Heterocyclic compound	523-80-8	C12H14O4	0.00705243	0.00629374	0.00573405	0.00484396	0.00859994	0.00298391	0.00413489	0.00517249	0.00472217	0.00296798	0.00373854	0.00464659	0.00353711	0.00449565	0.00366858	0.00498581	0.00445001	0.00686844	0.00541393	0.00547831	0.00620308	0.00435802	0.00319743	0.00326462	0.00537023	0.00508245	0.0053072	0.00672595	0.00612732	0.00818939	0.00478615	0.00485996	0.00455498	0.00276217	0.00540979	0.00320468	0.00560563	0.00532159	0.00571334
Apocynin	Ketone	498-02-2	C9H10O3	0.0310722	0.0334705	0.0311612	0.02897	0.0233378	0.0248551	0.0278498	0.029761	0.0296708	0.0289042	0.0397123	0.0402864	0.0273425	0.0173755	0.0204948	0.0269375	0.0244023	0.028803	0.0314195	0.0249777	0.0259198	0.0306509	0.0253451	0.0332907	0.0492176	0.0340229	0.0294038	0.0217577	0.0220929	0.0322208	0.0328291	0.0293169	0.0314899	0.0372156	0.0347862	0.0365549	0.0308332	0.0299088	0.0316091
Arecoline	Heterocyclic compound	63-75-2	C8H13NO2	0.0129503	0.014055	0.0141956	0.0210712	0.0159254	0.0171147	0.0282359	0.0313244	0.0288784	0.0232644	0.0297036	0.0421822	0.0141936	0.016961	0.018478	0.0288581	0.0189976	0.0226244	0.0301382	0.0204192	0.0213213	0.028611	0.0256206	0.0255444	0.0217565	0.0203656	0.0206656	0.0181701	0.0222094	0.0214234	0.026054	0.0250537	0.028889	0.0377005	0.0321672	0.0362874	0.0250991	0.0241958	0.0253653
Azacyclohexan-3-one, 1,5,6-trimethyl-	Heterocyclic compound	339590-59-9	C8H15NO	0.000625906	0.000833709	0.000483921	5.5677e-05	5.23836e-05	4.97057e-05	7.0016e-05	7.80169e-05	8.03276e-05	0.000390259	0.000492745	0.00053377	0.000463128	0.00037679	0.00037414	0.000398148	4.73661e-05	6.34952e-05	9.36879e-05	8.17127e-05	0.000101614	0.000809503	0.00083376	0.000719377	0.000565048	0.000498725	0.000453017	0.000341031	0.000431276	0.000483963	6.00374e-05	7.12063e-05	9.1555e-05	0.000260483	0.000303866	0.000224106	0.00055051	0.000533034	0.000568682
BenzAldehyde, 3,4-dimethoxy-	Aldehyde	120-14-9	C9H10O3	0.0393111	0.0413317	0.0367492	0.0232947	0.0274599	0.0288219	0.0374334	0.0243765	0.0326919	0.0352706	0.0504252	0.050119	0.031393	0.0210843	0.0240881	0.0350239	0.027259	0.0339412	0.0368825	0.0256031	0.0249521	0.0306368	0.0198191	0.0335889	0.0563437	0.0352281	0.038893	0.0203344	0.0213719	0.0310706	0.0309188	0.0301433	0.0336078	0.0359647	0.0292583	0.0339069	0.0352841	0.03307	0.0351597
BenzAldehyde, 4-methyl-	Aldehyde	104-87-0	C8H8O	0.00876247	0.00803331	0.00739925	0.0146278	0.0116163	0.0114175	0.0136171	0.0161053	0.0150626	0.0164279	0.0203256	0.0240089	0.0108341	0.0105908	0.0103116	0.0115374	0.014308	0.0149657	0.0106352	0.00858122	0.0152983	0.0119656	0.0186838	0.0160139	0.0144415	0.0107201	0.00926807	0.00787764	0.00855438	0.009494	0.00931547	0.0099796	0.00954894	0.0138423	0.0142343	0.0139952	0.0198084	0.0189398	0.0202534
BenzenAmine, N,N-dimethyl-	Amine	121-69-7	C8H11N	0.00316511	0.00306128	0.00468175	0.00458515	0.0036025	0.00380572	0.00429374	0.00525942	0.00451909	0.00488471	0.00654088	0.00759741	0.00330182	0.00317509	0.00329333	0.00500681	0.00477852	0.00541329	0.00538163	0.0041475	0.00451266	0.00551982	0.00591678	0.00521698	0.00447558	0.00470107	0.00344404	0.00378966	0.00426746	0.00384889	0.00418916	0.00456433	0.00475713	0.00600421	0.00655096	0.00630537	0.00563353	0.00546481	0.00577527
Benzene, (2-methoxyethyl)-	Aromatics	3558-60-9	C9H12O	0.0177245	0.0225227	0.0210976	0.0294927	0.0232152	0.0202844	0.0271674	0.0338206	0.030445	0.0338089	0.0413815	0.049821	0.0205045	0.0195395	0.0196563	0.0306025	0.0289418	0.0313138	0.0338973	0.026021	0.0278624	0.037021	0.0393609	0.0327576	0.0261874	0.0269171	0.0191126	0.02249	0.0247131	0.0237868	0.0249822	0.0270818	0.026907	0.0389417	0.0447858	0.0380874	0.0355733	0.0339847	0.0363017
Benzene, (methylthio)-	Sulfur compounds	100-68-5	C7H8S	0.312635	0.401312	0.392284	0.566227	0.423718	0.437138	0.517138	0.649556	0.581694	0.623873	0.77526	0.938878	0.38177	0.358909	0.369906	0.576407	0.537093	0.589726	0.642881	0.489094	0.524304	0.68757	0.719488	0.633886	0.49654	0.518743	0.414643	0.433098	0.480701	0.508574	0.483603	0.539386	0.515943	0.742991	0.852356	0.749557	0.663437	0.637986	0.677974
Benzene, 1,1'-[oxybis(methylene)]bis-	Aromatics	103-50-4	C14H14O	0.00271624	0.00475887	0.00293666	0.00285128	0.000952475	0.0014577	0.00144032	0.0018375	0.00254359	0.00289939	0.00300939	0.00258892	0.00231046	0.00152335	0.00188418	0.0017676	0.00208587	0.00188835	-	-	-	-	-	-	0.0035071	0.00233109	0.00241378	0.000942675	0.00153013	0.00180655	0.00181622	0.00185831	0.00143629	-	-	-	0.00284289	0.00279566	0.00297946
Benzene, 1,2,4,5-tetramethyl-	Aromatics	95-93-2	C10H14	0.00410713	0.00837474	0.00849326	0.0113248	0.00958097	0.00919694	0.0108188	0.0135876	0.0135983	0.0127887	0.0162162	0.0196875	0.00865056	0.00514475	0.00805366	0.0074272	0.0126809	0.00577745	0.00902533	0.0116129	0.0074857	0.00878043	0.0146652	0.0125805	0.00725892	0.00740694	0.00768219	0.00603768	0.00506711	0.00757622	0.00732853	0.0080969	0.00822921	0.00909598	0.0108015	0.0093744	0.0121441	0.0113166	0.012734
Benzene, 1,2,4-trimethyl-	Aromatics	95-63-6	C9H12	0.00395531	0.00457935	0.00438988	0.00720527	0.00822026	0.00642633	0.00749428	0.00834436	0.0115354	0.0118754	0.010133	0.0119822	0.0078125	0.0055566	0.00539612	0.00587418	0.00785945	0.00573541	0.0121222	0.00860696	0.00948956	0.0103635	0.0109797	0.0107546	0.0071694	0.00724531	0.00715751	0.00819777	0.00981363	0.0105223	0.0105963	0.0112079	0.01067	0.0114625	0.0139031	0.0126554	0.0153781	0.0147563	0.0157824
Benzene, 1,2-dichloro-4-methyl-	Aromatics	95-75-0	C7H6Cl2	0.00113615	0.000973002	0.00098489	0.00148043	0.00145677	0.0014086	0.00175139	0.00213755	0.00168587	0.00335062	0.00384305	0.00511589	0.00117289	0.00110645	0.00106258	0.00217836	0.00194813	0.00191515	0.00331023	0.0022926	0.00240208	0.00313485	0.00306791	0.00323193	0.00223974	0.00204657	0.00174835	0.00154182	0.00221454	0.00186827	0.00300685	0.00262783	0.00268307	0.00383001	0.00424349	0.00356653	0.00395152	0.0038198	0.00411471
Benzene, 1,3-bis(1-methylethyl)-	Aromatics	99-62-7	C12H18	0.0099588	0.00890583	0.0105935	0.0066068	0.0077411	0.0086214	0.0069418	0.00841039	0.00708354	0.005867	0.00855464	0.0117661	0.0058747	0.00583189	0.00479202	0.00681944	0.00901262	0.00800475	0.00789668	0.0104278	0.00895175	0.00535947	0.00624971	0.00654252	0.0101651	0.010824	0.00860225	0.00989236	0.00576012	0.0139531	0.0075613	0.00878513	0.00525683	0.00715088	0.00891256	0.00744635	0.0071221	0.00650499	0.00747221
Benzene, 1,3-dimethyl-	Aromatics	108-38-3	C8H10	0.0136233	0.0144226	0.0139104	0.0218371	0.021043	0.0204071	0.0225855	0.0193708	0.0216799	0.023093	0.0248492	0.0264137	0.0179669	0.0155722	0.0159515	0.0150637	0.0144064	0.0151624	0.0447965	0.0314365	0.0348201	0.029417	0.0283076	0.0226752	0.0139745	0.0120478	0.0143623	0.0191077	0.0218707	0.0229533	0.0243024	0.022717	0.0196832	0.022724	0.019985	0.0205791	0.0312464	0.0298799	0.0318952
Benzene, 1-ethenyl-4-methoxy-	Aromatics	637-69-4	C9H10O	0.0210627	0.0236488	0.0253249	0.0214019	0.0213667	0.0180792	0.0202737	0.0266204	0.0244552	0.022888	0.0324556	0.0391261	0.0181129	0.0162456	0.0117099	0.0239549	0.0191189	0.0241626	0.0274578	0.023141	0.0188628	0.0238997	0.0249143	0.0245465	0.0246071	0.0240718	0.0183769	0.0204169	0.0188299	0.0337348	0.0221431	0.0247373	0.0211265	0.0266362	0.0295897	0.0267098	0.0267135	0.0258569	0.0272859
Benzene, 1-ethyl-3,5-dimethyl-	Aromatics	934-74-7	C10H14	0.0018187	0.00205653	0.00234803	0.00334972	0.0028799	0.00275147	0.00342138	0.00401725	0.00362875	0.00405669	0.00468796	0.00559793	0.00269911	0.00219315	0.00232353	0.00326122	0.00336861	0.00305658	0.00450996	0.00343147	0.00344665	0.00407211	0.00437082	0.00416692	0.00352267	0.00299968	0.00260924	0.00263375	0.00301166	0.00360105	0.00364283	0.00378166	0.00380939	0.00444504	0.00564845	0.00469568	0.00522732	0.00507677	0.00530038
Benzene, 1-ethyl-3-methyl-	Aromatics	620-14-4	C9H12	0.0109749	0.00983379	0.00859771	0.0116212	0.00721716	0.00797269	0.0111301	0.0196266	0.0193038	0.0572273	0.0702005	0.0901744	0.0183125	0.0217621	0.0352209	0.016195	0.0166837	0.0157818	0.0273006	0.0244155	0.0253389	0.0534891	0.0679373	0.0483409	0.218328	0.168589	0.141946	0.0725041	0.05008	0.043267	0.0273542	0.0372517	0.0348125	0.0393987	0.0438537	0.0410177	0.0703289	0.0664575	0.070745
Benzene, 1-ethyl-4-methoxy-	Aromatics	1515-95-3	C9H12O	0.00531411	0.00640032	0.00622518	0.00524751	0.00435202	0.0043061	0.00247215	0.00292898	0.00277507	0.00245358	0.00271428	0.00344155	0.00565037	0.0055484	0.00570929	0.00432206	0.00398583	0.00401661	0.00284545	0.00230082	0.00220922	0.00190663	0.00218844	0.00168	0.00492394	0.00492875	0.00461687	0.00292879	0.00362505	0.00359347	0.00250184	0.00190767	0.00181526	0.00255037	0.00297115	0.00249198	0.00361968	0.00351311	0.00374822
Benzene, 2-ethyl-1,4-dimethyl-	Aromatics	1758-88-9	C10H14	0.00179572	0.00236976	0.00244525	0.00341256	0.00269586	0.00266241	0.00144022	0.00381491	0.00339574	0.0038332	0.00435338	0.00546677	0.00144633	0.00135168	0.00122034	0.00125419	0.00313596	0.00358588	0.00445838	0.00352292	0.00360835	0.00386838	0.00406176	0.00383947	0.00336483	0.00364771	0.00311462	0.00290251	0.00324305	0.00389636	0.00388307	0.00394485	0.00396422	0.0047081	0.00532907	0.00450377	0.0049208	0.00471388	0.00501831
Benzene, nitroso-	Aromatics	586-96-9	C6H5NO	0.00649567	0.0077411	0.00287592	0.00479807	0.00346634	0.00359887	0.00327405	0.00399583	0.0057303	0.00434192	0.00601075	0.00685616	0.00284643	0.0046137	0.00516238	0.00334681	0.00339652	0.0039708	0.00196347	0.000872625	0.00127765	0.00120724	0.00453965	0.00430316	0.00431353	0.00529814	0.00168134	0.0025864	0.00382925	0.00541047	0.00232243	0.00268529	0.00247627	0.00440898	0.00608704	0.00411327	0.00455514	0.00436351	0.00496681
Benzeneacetic acid, 4-(1,1-dimethylethyl)-, methyl ester	Ester	3549-23-3	C13H18O2	0.00631748	0.00591295	0.00640876	0.00356488	0.00574182	0.00300987	0.00221011	0.00431124	0.0035129	0.00320028	0.00480461	0.00614617	0.00420281	0.00445032	0.00377472	0.00487912	0.00473024	0.00618295	0.00547063	0.00556317	0.00500753	0.00342214	0.00316612	0.00335874	0.00699115	0.00652783	0.00421535	0.00613334	0.0049334	0.00728862	0.00409671	0.00496421	0.00354678	0.00387031	0.00448985	0.00308389	0.00488048	0.00453083	0.00487102
Benzeneethanol, .alpha.,.alpha.-dimethyl-	Alcohol	100-86-7	C10H14O	0.0043608	0.0041687	0.00521171	0.0039432	0.0049733	0.00360622	0.00314889	0.00510348	0.00455631	0.00322493	0.00523963	0.00632478	0.00382639	0.00345637	0.00328337	0.00473615	0.00573679	0.004762	0.0050179	0.00438087	0.00518649	0.00392245	0.00378564	0.00417827	0.00533326	0.00540457	0.00452722	0.00484458	0.00374	0.00611958	0.00450991	0.00483027	0.00368005	0.00444883	0.00522863	0.00401584	0.00449653	0.00432411	0.00452784
Benzenemethanethiol	Sulfur compounds	100-53-8	C7H8S	0.0183259	0.0224186	0.0217621	0.0209445	0.0237569	0.0165945	0.0181431	0.0216231	0.0201374	0.0224088	0.0278895	0.0325565	0.0230139	0.0211681	0.0217802	0.0227246	0.0213926	0.0228726	0.0227704	0.0184296	0.0200272	0.0248344	0.0247373	0.0222699	0.0209162	0.0215065	0.0146877	0.0169476	0.0196883	0.021473	0.0176694	0.0201032	0.0195303	0.0263819	0.0311409	0.0276912	0.0239463	0.0231169	0.0244483
Benzenemethanol, .alpha.-2-propenyl-	Alcohol	936-58-3	C10H12O	0.117353	0.136195	0.134858	0.190975	0.151402	0.160063	0.194249	0.210243	0.188834	0.203633	0.28597	0.29953	0.134407	0.119562	0.125045	0.196659	0.179808	0.149904	0.20675	0.17916	0.191428	0.166451	0.227971	0.229176	0.133735	0.122443	0.141189	0.108248	0.110893	0.125543	0.176824	0.195031	0.192632	0.258789	0.185218	0.248839	0.192496	0.191756	0.203127
Benzoic acid, 2-propenyl ester	Ester	583-04-0	C10H10O2	0.0118195	0.00874631	0.0129367	0.0187897	0.00955593	0.00999172	0.011962	0.0201755	0.0107979	0.0178987	0.0178963	0.0186519	0.00819652	0.0116162	0.0121503	0.0192733	0.0108472	0.0182702	0.0200392	0.017702	0.0182655	0.0204316	0.0222041	0.021674	0.0159867	0.0157462	0.0124784	0.0133371	0.0138981	0.0158044	0.017154	0.0190016	0.0185831	0.0243148	0.0225674	0.0242225	0.0205884	0.0199809	0.0211927
Benzoic acid, ethyl ester	Ester	93-89-0	C9H10O2	0.173104	0.167952	0.218266	0.305815	0.229664	0.260425	0.316853	0.384087	0.403559	0.35574	0.524056	0.532193	0.205491	0.210345	0.202787	0.311378	0.319106	0.32335	0.376223	0.299525	0.304216	0.35827	0.380193	0.358452	0.280242	0.248922	0.25265	0.242859	0.243722	0.258358	0.305163	0.315952	0.310035	0.431653	0.459272	0.428333	0.385751	0.368226	0.393675
Benzoic acid, methyl ester	Ester	93-58-3	C8H8O2	0.0135113	0.0168951	0.0153685	0.0160758	0.0120134	0.0177583	0.013846	0.0169677	0.0162273	0.0178523	0.0226993	0.0271461	0.0170721	0.0148287	0.0164492	0.0183489	0.0172994	0.0190707	0.0185561	0.0141514	0.0151758	0.018842	0.0205583	0.0172301	0.0152105	0.0160576	0.0124838	0.0132619	0.0151575	0.016513	0.0143859	0.0159244	0.0155006	0.0208602	0.0240435	0.0213843	0.0195928	0.0190342	0.0198527
Benzonitrile	Nitrogen compounds	100-47-0	C7H5N	0.00140546	0.00295815	0.000371695	0.000478628	0.000472004	0.000461791	0.00044333	0.000379051	0.00038973	0.000316266	0.000372556	0.000384646	0.000429463	0.000409164	0.000648624	0.000147346	0.000351118	0.000305773	0.000306001	0.000112787	0.000124757	0.000127766	0.000297207	0.000286611	0.000440673	0.000360363	0.000130133	0.000251969	0.000297995	0.000206717	0.000145826	0.000147216	0.000172541	0.000385834	0.000383491	0.000339044	0.00126234	0.00118849	0.0012662
Benzyl methyl ketone	Ketone	103-79-7	C9H10O	0.00179206	0.00179634	0.00175799	0.0015017	0.00112669	0.00121798	0.00116075	0.000249315	0.000244623	0.0017559	0.00179869	0.00214847	0.000153602	0.000145689	0.000139524	0.000193289	0.000189645	0.00021965	0.000270186	0.00020081	0.000216854	0.00291206	0.00313088	0.0028401	0.000277386	0.000256641	0.000813946	0.000168031	0.000170714	0.000198421	0.000199472	0.000263014	0.000226751	0.00198152	0.00199941	0.00210231	0.00279845	0.00259326	0.00271937
Benzyl tiglate	Ester	37526-88-8	C12H14O2	0.25261	0.27911	0.25628	0.220355	0.181313	0.196688	0.226899	0.225929	0.22475	0.237953	0.332756	0.335091	0.210407	0.13849	0.161415	0.2223	0.184715	0.224768	0.247998	0.200083	0.20813	0.238455	0.196025	0.256854	0.419948	0.277568	0.247151	0.167438	0.16786	0.261356	0.254929	0.231381	0.250846	0.282818	0.264219	0.281156	0.250465	0.239159	0.254824
Bicyclo(3.3.1)non-2-ene	Hydrocarbons	6671-66-5	C9H14	0.000273357	0.000368871	0.00045812	0.000304159	0.000194556	0.000203021	0.00228668	0.00335966	0.00319268	0.0230628	0.0286861	0.0181764	6.58089e-05	7.42558e-05	0.000993465	0.000567396	0.000618556	0.000614313	0.000829803	0.000662281	0.000842352	0.0134737	0.0162751	0.012094	0.00379913	0.00325344	0.00285891	0.00155157	0.00110633	0.000999926	0.000769046	0.00104482	0.000857495	0.0119852	0.0111326	0.00892543	0.00270664	0.00250404	0.00263877
Bicyclo[3.1.0]hex-3-en-2-one, 4-methyl-1-(1-methylethyl)-	Terpenoids	24545-81-1	C10H14O	0.000933688	0.00102127	0.0010393	0.00157858	0.00125638	0.00128859	0.00139613	0.00212524	0.00215352	0.00595345	0.00807907	0.00826172	0.0012663	0.00112117	0.000970918	0.00219867	0.00162546	0.0016881	0.00187681	0.00154969	0.00170145	0.00472479	0.0050718	0.0044713	0.00158183	0.00142246	0.00113747	0.0016813	0.00130928	0.00145504	0.00158683	0.00170489	0.00170101	0.00480312	0.00538985	0.00469622	0.00244526	0.00238108	0.0025333
Bicyclo[3.1.1]hept-2-ene-2-carboxaldehyde, 6,6-dimethyl-	Terpenoids	564-94-3	C10H14O	0.0036265	0.00416739	0.00360718	0.00447057	0.00419771	0.00353035	0.00465778	0.00594467	0.00518257	0.00555127	0.00628702	0.00690694	0.0036726	0.0028429	0.00333978	0.004665	0.00486378	0.00453144	0.00457534	0.00450266	0.00441763	0.0052316	0.00482526	0.00504199	0.00395179	0.00402286	0.00405787	0.00329052	0.00369307	0.00410283	0.00406239	0.00429762	0.0048218	0.00579635	0.0062421	0.00597653	0.00509059	0.00482703	0.00515446
Bicyclo[3.1.1]heptan-3-one, 2-hydroxy-2,6,6-trimethyl-	Ketone	10136-65-9	C10H16O2	0.0341311	0.0416635	0.0456328	0.0456357	0.0422728	0.0414353	0.0422972	0.0471055	0.0462406	0.0441324	0.0545452	0.0630247	0.0345921	0.0275494	0.0310406	0.0444814	0.0421133	0.0421484	0.0446653	0.0356546	0.0366668	0.0351167	0.038933	0.0379825	0.0505759	0.04418	0.0522504	0.0322352	0.034758	0.0401703	0.041936	0.0409037	0.0398794	0.0443744	0.0438529	0.0437421	0.0434984	0.0417248	0.0446337
Bicyclo[3.2.1]oct-2-ene, 3-methyl-4-methylene-	Terpenoids	49826-53-1	C10H14	0.0116683	0.0119873	0.0140927	0.0207202	0.016858	0.0169908	0.0199859	0.0288951	0.028634	0.0412206	0.055103	0.0591023	0.0150174	0.015893	0.013561	0.0229929	0.0207379	0.0241337	0.0251036	0.0226143	0.0234459	0.0406272	0.0403042	0.0384088	0.021392	0.0197486	0.0188444	0.0184304	0.0180795	0.0197968	0.0221527	0.0229947	0.0227365	0.0424914	0.049709	0.0428874	0.0301832	0.0290361	0.0308177
Bicyclo[7.2.0]undecane, 10,10-dimethyl-2,6-bis(methylene)-, [1S-(1R*,9S*)]-	Terpenoids	136296-38-3	C15H24	0.045242	0.0499157	0.0459998	0.0416229	0.0330343	0.0344106	0.0415735	0.0390956	0.0386555	0.0404361	0.0581044	0.0571263	0.0360879	0.0251856	0.0280303	0.0409472	0.0328945	0.04008	0.0436084	0.0354614	0.0368173	0.0424331	0.0357043	0.0456145	0.0748936	0.0497755	0.0425633	0.0302615	0.0302779	0.0364304	0.046297	0.0433975	0.0466072	0.0506603	0.0342476	0.0496177	0.0442992	0.0422989	0.0452059
Butanedioic acid, diethyl ester	Ester	123-25-1	C8H14O4	0.00195038	0.0024428	0.00214949	0.0020093	0.00184693	0.00184537	0.00217324	0.00225112	0.00228221	0.00369537	0.00374532	0.0046552	0.00145945	0.00105412	0.00116371	0.00127773	0.00196657	0.00173513	0.00240452	0.00197941	0.00180386	0.00284697	0.00287311	0.0029794	0.00141603	0.00126552	0.00154656	0.00133639	0.00120438	0.00144835	0.00153811	0.00236844	0.0017473	0.00322666	0.00271629	0.00334484	0.00328059	0.00310998	0.00328184
Butanoic Acid	Acid	107-92-6	C4H8O2	0.0105296	0.0120622	0.0105075	0.00903068	0.00865364	0.00833882	0.00853471	0.00775231	0.00774328	0.00630674	0.00779781	0.00866518	0.00753149	0.00682593	0.00715984	0.00898262	0.00816774	0.00845755	0.00869717	0.00732575	0.00847314	0.00733712	0.00822473	0.00772916	0.00518243	0.00798752	0.00722595	0.0047355	0.00727099	0.00672843	0.00454213	0.00483108	0.00479489	0.00754432	0.00783627	0.0077955	0.00719959	0.00698365	0.00740218
Butanoic acid, 1,1-dimethyl-2-phenylethyl ester	Ester	10094-34-5	C14H20O2	0.0312207	0.034651	0.0324347	0.0281152	0.0266956	0.0244518	0.0290479	0.0277965	0.0269898	0.0283382	0.0409355	0.0407048	0.0262833	0.0203225	0.0207316	0.031985	0.0232827	0.0283455	0.030824	0.0250206	0.0301571	0.0211718	0.0300989	0.0313554	0.0521003	0.0408811	0.0318101	0.0149388	0.0244834	0.0241413	0.0359113	0.0209524	0.0221316	0.0249552	0.0232066	0.0396943	0.02707	0.0251949	0.0265758
Butanoic acid, 1-methylhexyl ester	Ester	39026-94-3	C11H22O2	0.00440167	0.00509435	0.00515263	0.0058964	0.00491374	0.0050794	0.00542905	0.00607962	0.00531458	0.00449491	0.00658939	0.00700178	0.00397493	0.00337793	0.00361426	0.00504102	0.00488136	0.00479886	0.0059494	0.00419844	0.00399593	0.0041517	0.0054234	0.0049135	0.00544586	0.00480966	0.0051364	0.00379538	0.00394334	0.00466625	0.00445226	0.00461441	0.00478036	0.00554874	0.00534689	0.00536508	0.00549677	0.00534519	0.00567114
Butanoic acid, 2-methyl-, 2-methylbutyl ester	Ester	2445-78-5	C10H20O2	0.000955921	0.00115708	0.00134748	0.00151314	0.0012402	0.00117814	0.00124416	0.0016304	0.00146274	0.00157326	0.00195032	0.00223303	0.00152461	0.00146273	0.00107754	0.00158121	0.00160077	0.00165188	0.00167707	0.00134464	0.00145158	0.00177695	0.00176938	0.00150544	0.00146993	0.0014442	0.00103112	0.0016014	0.00143149	0.00151061	0.00122206	0.00149891	0.00147697	0.0018653	0.00216225	0.00177897	0.00239527	0.00233409	0.00246431
Butanoic acid, 2-methyl-, 2-methylpropyl ester	Ester	2445-67-2	C9H18O2	0.00994914	0.00981476	0.0119547	0.0151717	0.0143564	0.0149295	0.0168893	0.0187039	0.0190896	0.0186934	0.0230361	0.024082	0.0130684	0.0130065	0.0119657	0.0183378	0.0166521	0.0176721	0.0206429	0.0203807	0.018435	0.0183927	0.0192909	0.0187445	0.017415	0.0139583	0.0119869	0.0134144	0.0146586	0.0138827	0.018371	0.0193995	0.0179074	0.0248912	0.0227194	0.0233674	0.0222694	0.0216003	0.0227758
Butanoic acid, 2-methyl-, 2-phenylethyl ester	Ester	24817-51-4	C13H18O2	0.0161537	0.0183523	0.0163443	0.0139833	0.0114034	0.0121382	0.0147587	0.013826	0.0137725	0.0139752	0.0204837	0.0203638	0.0122742	0.00878182	0.010104	0.0139023	0.0118995	0.0145749	0.015901	0.0127873	0.0134113	0.0150547	0.0132297	0.0156788	0.0279364	0.0175408	0.0156834	0.0102522	0.0108254	0.0127781	0.0158314	0.0141966	0.0160493	0.0179102	0.0159661	0.0173907	0.0159045	0.0153603	0.0162645
Butanoic acid, 2-methyl-, hexyl ester	Ester	10032-15-2	C11H22O2	0.00186597	0.00144289	0.00227106	0.00272744	0.0023811	0.00151667	0.00299063	0.00314308	0.00185178	0.00210947	0.00297985	0.0047037	0.00204187	0.00169238	0.0018503	0.00298421	0.00173968	0.00284766	0.0033829	0.00275003	0.00291262	0.0034259	0.00370373	0.00340626	0.00255737	0.00236465	0.00240925	0.00225382	0.00232352	0.00245228	0.00191942	0.00294871	0.00277892	0.0041789	0.00363246	0.00356057	0.0033244	0.003287	0.00352021
Butanoic acid, 2-methyl-, pentyl ester	Ester	68039-26-9	C10H20O2	0.00783629	0.00654301	0.00855687	0.00522032	0.00690468	0.00525387	0.00401607	0.00664292	0.00624638	0.00392257	0.00693507	0.00917755	0.00573835	0.00466572	0.00459545	0.00545832	0.00782843	0.00605158	0.00374227	0.00717937	0.00671597	0.00455109	0.00370747	0.00555381	0.0070578	0.00767739	0.00598379	0.00683642	0.00435289	0.00926604	0.00572051	0.0062036	0.00430399	0.00356513	0.00491671	0.00476972	0.00489558	0.00471063	0.00508027
Butanoic acid, 2-pentenyl ester, (Z)-	Ester	42125-13-3	C9H16O2	0.275464	0.223916	0.218539	0.30995	0.324309	0.24389	0.29481	0.35652	0.326745	0.447651	0.56441	0.660427	0.214287	0.30828	0.20104	0.315282	0.306332	0.316356	0.362565	0.274336	0.277677	0.373093	0.508609	0.367773	0.281662	0.284603	0.27767	0.237151	0.266663	0.278124	0.266103	0.291567	0.280005	0.426449	0.472443	0.417196	0.375416	0.359574	0.384587
Butanoic acid, 3-hexenyl ester, (Z)-	Ester	16491-36-4	C10H18O2	0.0132447	0.0154167	0.0153518	0.0221665	0.0172195	0.0121745	0.0207231	0.0232704	0.0211455	0.0195595	0.0271762	0.0294218	0.0152175	0.0139655	0.0145169	0.0217347	0.0210252	0.022432	0.0228635	0.0204887	0.0209518	0.0221085	0.0219819	0.0218595	0.0199106	0.0180188	0.0182725	0.0167494	0.0172034	0.0194694	0.0204958	0.0216286	0.0217207	0.0250197	0.0248954	0.0254671	0.0238067	0.0230443	0.0243364
Butanoic acid, 3-methyl-, 2-methylbutyl ester	Ester	2445-77-4	C10H20O2	0.0974702	0.153718	0.150658	0.208441	0.164383	0.133893	0.190108	0.229467	0.207612	0.230997	0.296072	0.34949	0.148968	0.110044	0.142433	0.176357	0.205505	0.175607	0.239412	0.148601	0.199641	0.204494	0.265567	0.230624	0.151258	0.155522	0.124117	0.127626	0.145675	0.157406	0.14547	0.15973	0.154549	0.271932	0.256413	0.227068	0.21721	0.211152	0.227922
Butanoic acid, 3-methyl-, hexyl ester	Ester	10032-13-0	C11H22O2	0.197121	0.229582	0.221691	0.330734	0.258835	0.272271	0.352621	0.370795	0.332644	0.357192	0.487173	0.516901	0.226967	0.201351	0.211458	0.336169	0.306864	0.347869	0.355071	0.306545	0.332031	0.399775	0.393266	0.409899	0.301339	0.281266	0.23007	0.253813	0.261193	0.295138	0.316312	0.349127	0.345723	0.462711	0.456881	0.455309	0.371234	0.354356	0.378846
Butanoic acid, butyl ester	Ester	109-21-7	C8H16O2	0.0124445	0.0128091	0.0153822	0.0196782	0.0181843	0.0183886	0.0214912	0.0236101	0.0245009	0.0231939	0.0290991	0.0313769	0.0162071	0.0164831	0.0146377	0.0232603	0.0206233	0.0230117	0.026721	0.0259007	0.0236307	0.0227557	0.0238287	0.0235961	0.0219954	0.0181535	0.015535	0.0171075	0.0186917	0.0182767	0.0225861	0.0245621	0.0224047	0.0309953	0.0293013	0.0293089	0.0282012	0.0273642	0.0288141
Butyramide, 2-cyano-2-ethyl-	Amine	18705-38-9	C7H12N2O	0.00288817	0.00331845	0.0025288	0.00285324	0.00340811	0.00338611	0.00271332	0.00295869	0.00357336	0.00375791	0.00458453	0.00570414	0.00287405	0.00251935	0.0025535	0.00418215	0.0035409	0.00410024	0.00408358	0.00318148	0.00353431	0.00396561	0.00391089	0.00418563	0.00301221	0.00423011	0.00385014	0.00305896	0.00392859	0.00357484	0.00369155	0.00392932	0.00428836	0.00461846	0.00445597	0.00460223	0.00386084	0.00367106	0.00392204
Caprolactam	Amine	105-60-2	C6H11NO	0.0209833	0.0331547	0.0328276	0.0380314	0.0378575	0.0399998	0.0394296	0.0533998	0.0495336	0.0527502	0.068904	0.074181	0.0334906	0.0215074	0.0236865	0.0384425	0.0436594	0.0370156	0.038894	0.0333824	0.0346547	0.0435958	0.0429209	0.0439172	0.0326559	0.0296245	0.0350851	0.0268927	0.0271625	0.0321602	0.0335693	0.0364834	0.036168	0.0482121	0.0482031	0.0481439	0.0397946	0.0381011	0.0407496
Carbonochloridodithioic acid, methyl ester	Others	16696-91-6	C2H3ClS2	0.00527048	0.00394465	0.00360582	0.00741305	0.00670886	0.00685672	0.00610597	0.0140418	0.0123929	0.019385	0.0255927	0.0255198	0.00473329	0.00425466	0.00373922	0.0136393	0.014052	0.0127899	0.0143465	0.01023	0.0135603	0.027717	0.0214316	0.0316654	0.00390525	0.00314882	0.00310336	0.00401683	0.00557113	0.0046021	0.0091759	0.0124318	0.0113522	0.0250427	0.0263214	0.0245517	0.0157254	0.0153576	0.0155926
Carvone	Terpenoids	99-49-0	C10H14O	0.0872119	0.100453	0.0985824	0.141012	0.112385	0.117531	0.146029	0.153568	0.138473	0.147771	0.207211	0.21828	0.0982669	0.0892975	0.0912528	0.144708	0.131493	0.149131	0.151218	0.131969	0.140445	0.168386	0.167484	0.16913	0.130262	0.121639	0.141434	0.107734	0.111095	0.126644	0.130163	0.143082	0.142404	0.187312	0.188194	0.184208	0.160717	0.153115	0.163655
Catechol	Phenol	120-80-9	C6H6O2	0.00694192	0.00788354	0.00625249	0.0100156	0.00798559	0.00952864	0.010133	0.0114693	0.010214	0.00803349	0.0126858	0.0140536	0.00732064	0.00747379	0.00684271	0.0103599	0.0103184	0.0111534	0.00972232	0.0095613	0.00906351	0.00906191	0.00991637	0.00944726	0.00885699	0.00839636	0.00821285	0.00794479	0.00845285	0.00940481	0.00925814	0.0105262	0.0103513	0.0103044	0.0107326	0.0110473	0.0112377	0.0107277	0.0116524
Citral	Terpenoids	5392-40-5	C10H16O	0.0146192	0.0169539	0.0186946	0.0189053	0.0195064	0.0169518	0.0177065	0.0191524	0.0184872	0.0204253	0.0264206	0.0292597	0.0141596	0.0118008	0.0123487	0.0191494	0.017148	0.0188964	0.0185899	0.0145142	0.0156608	0.0155744	0.0145384	0.0159878	0.0217059	0.0178428	0.0215607	0.0134785	0.0145515	0.0186714	0.0183611	0.0184579	0.0187575	0.0184551	0.0191476	0.0189139	0.017358	0.0165806	0.0177261
Citronellyl isobutyrate	Ester	97-89-2	C14H26O2	0.0991731	0.107096	0.0989248	0.085943	0.0715678	0.0770216	0.0883796	0.0893166	0.0870899	0.0936256	0.128194	0.128331	0.0822828	0.0516067	0.0614139	0.083354	0.0718287	0.086737	0.0948585	0.0755763	0.0792864	0.0904925	0.0753167	0.0984303	0.158772	0.105564	0.0939378	0.0635834	0.0644576	0.101198	0.0975938	0.0875901	0.0957663	0.112588	0.100299	0.110536	0.0984296	0.0938834	0.100324
Citronellyl tiglate	Terpenoids	24717-85-9	C15H26O2	0.00607164	0.0119055	0.00869059	0.0077527	0.0026974	0.00319109	0.00380577	0.00420282	0.00637459	0.00839308	0.00899361	0.00688019	0.00626302	0.0043362	0.00501183	0.00436326	0.00455191	0.00494019	0.0211988	0.00336536	0.00585991	0.010976	0.00612212	0.00625144	0.00866796	0.00589669	0.00699832	0.00235564	0.00376892	0.00510917	0.00519185	0.00415666	0.00373482	0.00687122	0.0076213	0.0079521	0.00823529	0.0079963	0.00874877
Cubenol	Terpenoids	21284-22-0	C15H26O	0.0025617	0.00482172	0.0032963	0.00259343	0.000876141	0.000979557	0.00174853	0.00177401	0.00259946	0.00264171	0.00263952	0.00213789	0.00240601	0.00177457	0.00211314	0.0016038	0.00196678	0.00183808	0.00667403	0.0017022	0.00223883	0.00379115	0.00197268	0.00263398	0.00299982	0.00211637	0.00215596	0.000885755	0.00138542	0.00160324	0.00222476	0.00159209	0.00136103	0.00159446	0.00240717	0.0022087	0.00292888	0.00293535	0.00308461
Cyclobutanecarboxylic acid chloride	Halogenated hydrocarbons	5006-22-4	C5H7ClO	0.0250932	0.0276694	0.0305268	0.0393268	0.0384352	0.0385431	0.0427543	0.0438374	0.0434809	0.0346982	0.0406132	0.0401211	0.0329282	0.0322344	0.0321947	0.0415462	0.0395539	0.040051	0.0473507	0.0418936	0.04018	0.0337754	0.0333327	0.0338952	0.0320843	0.0302099	0.0320003	0.0357437	0.0346707	0.0351861	0.0385166	0.0421383	0.0422766	0.0370334	0.0376553	0.0353421	0.0349316	0.0332934	0.0352132
CyclohexanecarboxAldehyde	Aldehyde	2043-61-0	C7H12O	0.0122676	0.0168448	0.0155779	0.0125052	0.00962116	0.00975569	0.00713268	0.00926843	0.00846651	0.0999895	0.122639	0.0806978	0.0108117	0.0113995	0.0164558	0.0109897	0.0118142	0.0104212	0.0118683	0.00187507	0.0114851	0.0611859	0.0740569	0.0532031	0.0392126	0.030103	0.024333	0.0124159	0.0102822	0.00861517	0.00757347	0.00976971	0.00914415	0.0556391	0.0517286	0.0410811	0.0210735	0.0203175	0.021811
Cyclohexanemethanol, .alpha.,.alpha.-dimethyl-4-methylene-	Alcohol	7299-42-5	C10H18O	0.00324588	0.00306375	0.00366305	0.00557458	0.00442373	0.00455778	0.00223558	0.00616494	0.00667052	0.00705375	0.0101596	0.0113698	0.00421669	0.00398524	0.00404255	0.00663093	0.00541203	0.00642433	0.00746413	0.00591891	0.00597548	0.00713559	0.00704444	0.00711434	0.00547567	0.00500814	0.00362649	0.0048995	0.00478091	0.00536876	0.0058143	0.00578477	0.00615792	0.00838304	0.009105	0.00839925	0.0080225	0.00771395	0.00809504
Cyclohexanol, 1-ethenyl-	Alcohol	1940-19-8	C8H14O	0.00298469	0.0042983	0.00332191	0.0027515	0.000989191	0.00176102	0.00227488	0.00386927	0.00332396	0.00809502	0.00875991	0.0123256	0.00149505	0.00117104	0.00229447	0.00355132	0.00439779	0.00399584	0.00345637	0.00364962	0.00411135	0.0152016	0.0167306	0.0164589	0.00263535	0.00367778	0.00217089	0.00316393	0.00390834	0.00321999	0.00209407	0.0025368	0.00235892	0.0106497	0.0119533	0.0110394	0.00482	0.0046847	0.00472306
Cyclohexanol, 1-methyl-4-(1-methylethyl)-, cis-	Terpenoids	3901-95-9	C10H20O	0.000557548	0.000765074	0.000309001	0.000336596	0.000322039	0.000296945	0.000348056	0.000361356	0.000407117	0.000826659	0.00107002	0.00119311	0.000400578	0.000368015	0.00039972	0.00032389	0.000282543	0.000257388	0.000421633	0.000334287	0.000356835	0.00161575	0.00168986	0.00126793	0.000432519	0.000239379	0.000305621	0.000377753	0.000417931	0.000455882	0.000311386	0.000309091	0.000297464	0.000395384	0.000726151	0.000569385	0.00117647	0.00113645	0.00121935
Cyclohexanol, 1-methyl-4-(1-methylethyl)-, trans-	Terpenoids	3901-93-7	C10H20O	0.000926776	0.00088522	0.000581741	0.00174366	0.00137502	0.00147155	0.00168241	0.00239244	0.00182734	0.00033872	0.000554547	0.000974501	0.000254935	0.000160416	0.000171146	0.000552708	0.000723136	0.000730376	0.000662287	0.000499242	0.000529889	-	-	-	0.000406982	0.000407067	0.000343708	0.000484312	0.00046407	0.000425229	0.000257535	0.000378745	0.000336271	0.000269851	0.000352179	0.000283873	0.00281344	0.00266636	0.00278376
Cyclohexanol, 2-methyl-3-(1-methylethenyl)-, (1.alpha.,2.alpha.,3.alpha.)-	Alcohol	54244-81-4	C10H18O	0.0157936	0.0177955	0.0184727	0.0234808	0.0187099	0.0195615	0.02461	0.0256374	0.0233848	0.0248733	0.0322069	0.0369806	0.0174768	0.0159324	0.0156065	0.0255078	0.0228911	0.0251148	0.0263094	0.0223009	0.0228323	0.022912	0.023892	0.0244028	0.0242002	0.0218257	0.0217174	0.0193967	0.0201917	0.0222239	0.0231803	0.0245115	0.0245468	0.0273292	0.0288702	0.0257971	0.0264428	0.0256147	0.0272093
Cyclohexanone, 2,2,6-trimethyl-	Ketone	2408-37-9	C9H16O	0.0415517	0.0292156	0.0255201	0.0546076	0.0514293	0.0480882	0.0456653	0.109416	0.100465	0.144293	0.19613	0.213493	0.0368669	0.0319802	0.0270264	0.107461	0.0934779	0.119868	0.112148	0.0817302	0.108261	0.260229	0.221451	0.269719	0.030233	0.0233987	0.0203465	0.0313397	0.0378561	0.0339475	0.0719201	0.0963192	0.0863533	0.178144	0.199829	0.194512	0.124453	0.116557	0.123991
Cyclohexene, 1-methoxy-	Aromatics	931-57-7	C7H12O	0.0041551	0.00514386	0.00584323	0.00758214	0.00743623	0.00742783	0.00880048	0.00775533	0.0087152	0.0053377	0.00625582	0.0117333	0.00561971	0.00529845	0.00498682	0.007545	0.0069738	0.00776426	0.00847604	0.00754766	0.00763428	-	-	-	0.00733096	0.00632979	0.00593808	0.0063856	0.00631404	0.00693927	0.00774736	0.00807436	0.00769191	0.0098281	0.0102682	0.00933989	0.00912385	0.0087233	0.00930878
Cyclohexene, 1-methyl-4-(1-methylethylidene)-	Terpenoids	586-62-9	C10H16	0.124021	0.156327	0.153862	0.146914	0.16282	0.116918	0.124826	0.152489	0.140194	0.161475	0.196476	0.238905	0.154715	0.144958	0.149613	0.155896	0.142768	0.160591	0.163775	0.128409	0.137015	0.177645	0.17443	0.15435	0.143754	0.150185	0.105375	0.118469	0.132424	0.14744	0.127608	0.14226	0.13728	0.184227	0.216576	0.194923	0.168796	0.162962	0.172489
Cyclooctanemethanol	Alcohol	3637-63-6	C9H18O	0.00630251	0.00769973	0.0082165	0.00915618	0.00861044	0.00445468	0.00938773	0.00985237	0.00937248	0.00864922	0.00605124	0.0116099	0.00751853	0.00661948	0.00688707	0.00947382	0.00948886	0.00979722	0.0100631	0.00881839	0.00890719	0.00831115	0.009408	0.0083695	0.00793909	0.00805215	0.0072373	0.00745533	0.00811556	0.00826991	0.00844389	0.00920937	0.00894103	0.00976372	0.00977763	0.00939409	0.00962553	0.00933064	0.00997848
Cyclopentaneacetic acid, 3-oxo-2-pentyl-, methyl ester	Ester	24851-98-7	C13H22O3	0.0125826	0.0255116	0.0172471	0.0157389	0.00508019	0.00604281	0.00832311	0.00878172	0.0140762	0.0174924	0.0193949	0.013506	0.013517	0.00868665	0.00924772	0.00890754	0.0134263	0.010134	0.0420769	0.0118504	0.0211969	0.0478228	0.0220923	0.0211938	0.0159386	0.0120547	0.0231609	0.00590501	0.00795193	0.00637481	0.0101353	0.00906829	0.00677431	0.0232161	0.0328107	0.0276936	0.0159584	0.0160358	0.0171635
Cyclopentanone, 2-(2-hexenyl)-	Ketone	34687-46-2	C11H18O	0.00711137	0.00731327	0.00789046	0.00755925	0.00652387	0.00672068	0.00701443	0.00708218	0.00691122	0.0060871	0.0084014	0.0098325	0.00570711	0.00507778	0.0049191	0.00726092	0.00688991	0.00788838	0.00752567	0.00622729	0.00651891	0.00700622	0.00651363	0.00638864	0.0108604	0.00882729	0.0101259	0.00655272	0.00646702	0.00804429	0.00817356	0.00608826	0.00793312	0.00895262	0.00848782	0.00779627	0.00757054	0.00718425	0.00764799
D-Limonene	Terpenoids	5989-27-5	C10H16	0.0105692	0.0101979	0.0087034	0.015656	0.0122813	0.012491	0.0129077	0.0251384	0.0227357	0.0216381	0.0267016	0.0333483	0.0110046	0.0102408	0.00982163	0.0210486	0.022627	0.0237395	0.0222616	0.0189041	0.0209553	0.0230505	0.0235501	0.0232914	0.0181846	0.0166872	0.0150472	0.0116274	0.013442	0.0128824	0.0158965	0.0179334	0.0181411	0.0274055	0.031391	0.0286905	0.0228801	0.022579	0.0236829
Decanal	Aldehyde	112-31-2	C10H20O	0.011889	0.0111738	0.0141739	0.0167878	0.012304	0.0147899	0.0170872	0.0191447	0.0149951	0.015068	0.0199794	0.02216	0.0107795	0.0113734	0.0111393	0.0176322	0.0164706	0.0171036	0.0185594	0.0156915	0.0128284	0.0135404	0.0153086	0.0138469	0.0200706	0.0175603	0.0142314	0.0155836	0.015881	0.0182093	0.0169634	0.0173362	0.0194496	0.0231693	0.0207609	0.0216598	0.0191672	0.0184928	0.0197632
Decane	Hydrocarbons	124-18-5	C10H22	0.0238663	0.0237732	0.0284453	0.0359629	0.0345593	0.0349624	0.0406574	0.0443647	0.0445322	0.0433364	0.0544274	0.0571258	0.03093	0.0307793	0.0273314	0.0437778	0.0384319	0.0413841	0.0479451	0.047183	0.043441	0.0433087	0.0452465	0.0445302	0.0402449	0.0338899	0.0304216	0.0335041	0.0343489	0.0361351	0.0428284	0.0460847	0.0421559	0.0588439	0.0540915	0.0556305	0.0528159	0.0512472	0.0539194
Decane, 2,4-dimethyl-	Hydrocarbons	2801-84-5	C12H26	0.046582	0.0490999	0.0568899	0.0679124	0.0516011	0.0526465	0.0617539	0.0732432	0.0697822	0.0852946	0.0999949	0.120627	0.0485808	0.0514734	0.0454016	0.0769047	0.0656472	0.0782563	0.0777722	0.0682928	0.0645165	0.0820379	0.0903155	0.0813914	0.0688802	0.0639767	0.0617826	0.0576304	0.0645231	0.0696754	0.0670079	0.0766389	0.0710371	0.0969087	0.10391	0.101945	0.0891531	0.0866763	0.0897385
Decane, 5-ethyl-5-methyl-	Hydrocarbons	17312-74-2	C13H28	0.0826011	0.108873	0.0625268	0.133202	0.120227	0.128519	0.139341	0.104891	0.153304	0.164447	0.144977	0.234747	0.106466	0.0682427	0.098085	0.0979929	0.1419	0.112206	0.120404	0.102409	0.107718	0.122095	0.128365	0.131113	0.12521	0.112928	0.0879099	0.0814248	0.0836467	0.0967685	0.10162	0.111216	0.109071	0.141077	0.137105	0.138781	0.124387	0.120302	0.127362
Decanoic acid, methyl ester	Ester	110-42-9	C11H22O2	0.0941453	0.0980088	0.119976	0.0624033	0.0770201	0.0548254	0.0388196	0.0634975	0.0630112	0.0342949	0.0608799	0.0945436	0.0690542	0.0667672	0.0507719	0.0683107	0.0929328	0.0864317	0.0773677	0.0765019	0.0802852	0.0520632	0.0443609	0.057227	0.110038	0.104287	0.0832836	0.100079	0.068666	0.139653	0.0707111	0.0790219	0.0529788	0.0565968	0.0790789	0.0432461	0.0570534	0.0525207	0.0593474
Dicyandiamide	Nitrogen compounds	461-58-5	C2H4N4	0.123498	0.135699	0.135375	0.215918	0.192386	0.199218	0.221144	0.200644	0.24147	0.224447	0.260249	0.277392	0.169261	0.147019	0.166638	0.223843	0.212092	0.223425	0.254416	0.229552	0.231323	0.231735	0.246699	0.236205	0.184958	0.180287	0.175668	0.194073	0.196553	0.205108	0.214333	0.229398	0.225836	0.272176	0.279677	0.272685	0.261858	0.252831	0.265707
Diethylpropion	Amine	90-84-6	C13H19NO	0.0121225	0.014311	0.0122967	0.010413	0.00882666	0.00933961	0.0125895	0.0109797	0.0103387	0.0111166	0.0158715	0.01553	0.00969968	0.00713595	0.00872837	0.0115062	0.00828054	0.0122295	0.0133	0.0105725	0.0108615	0.0128192	0.00940432	0.0133006	0.0225406	0.0131409	0.0132509	0.00788474	0.00822212	0.0124066	0.0123155	0.0120371	0.0127961	0.0137759	0.0119005	0.0132459	0.0128227	0.0121464	0.0129234
Dimethyl phthalate	Ester	131-11-3	C10H10O4	0.00257032	0.00280328	0.00244996	0.00403721	0.00193458	0.00207349	0.00227501	0.00249977	0.00426384	0.0073203	0.0109855	0.0112598	0.00237701	0.00170346	0.00241755	0.00377896	0.00318631	0.00304636	0.00426186	0.00335874	0.00275648	0.00954229	0.00805543	0.0102875	0.00427805	0.0037013	0.00297187	0.00195617	0.0017896	0.00246892	0.00381939	0.00395432	0.00404869	0.00843563	0.00538357	0.00643078	0.00709724	0.00691442	0.00698726
Dodecane	Hydrocarbons	112-40-3	C12H26	0.0156651	0.0112412	0.0175744	0.0152278	0.015384	0.0131066	0.017753	0.0229268	0.0199296	0.0184342	0.0242713	0.0279283	0.011526	0.0124155	0.00995413	0.0221284	0.0200511	0.0177891	0.0227654	0.0190945	0.0186748	0.016709	0.0156523	0.0191667	0.0245901	0.0180382	0.0160857	0.0172598	0.0178889	0.0172197	0.02154	0.017635	0.018344	0.0248	0.0257409	0.0195749	0.0221581	0.0211254	0.0226299
Dodecane, 3-methyl-	Hydrocarbons	17312-57-1	C13H28	0.0150279	0.0156565	0.0176446	0.0183979	0.0161156	0.0165304	0.0171011	0.0182949	0.0178163	0.0155475	0.0200611	0.0232653	0.01304	0.0103613	0.012237	0.0182717	0.0161936	0.0184886	0.0187764	0.0147435	0.0110692	0.0126711	0.0163339	0.015651	0.0190786	0.0189025	0.0184314	0.0117602	0.0126856	0.0147692	0.019181	0.0153882	0.0154937	0.0162585	0.0155039	0.0156399	0.0164209	0.0160424	0.0166714
Dodecane, 4,6-dimethyl-	Hydrocarbons	61141-72-8	C14H30	0.0251528	0.0260849	0.028225	0.0269763	0.0225771	0.0238163	0.0244013	0.0256487	0.0245107	0.0220191	0.0297109	0.0341593	0.0200193	0.0176065	0.0171796	0.0258056	0.0243293	0.027513	0.0266675	0.0219113	0.0232627	0.0237113	0.02241	0.0235677	0.0374387	0.0303199	0.0350875	0.0226357	0.022319	0.0282313	0.0289347	0.0230251	0.0290248	0.0303987	0.0301345	0.0268793	0.0272266	0.0257982	0.0275473
Dodecane, 5-methyl-	Hydrocarbons	17453-93-9	C13H28	0.00315055	0.00334607	0.00376781	0.00376622	0.00301276	0.00316359	0.00298618	0.00359599	0.00335783	0.00356717	0.00418546	0.00471755	0.00278932	0.00261221	0.00263686	0.00352335	0.00363517	0.00357118	0.00353234	0.00265651	0.00306869	0.00304984	0.00290464	0.00307381	0.00387076	0.00369218	0.00273934	0.00256371	0.00280173	0.00304887	0.00344975	0.00344505	0.00321772	0.0035831	0.00372632	0.00346895	0.00405206	0.00382562	0.00411766
Dodecanenitrile	Nitrogen compounds	2437-25-4	C12H23N	0.0320017	0.035336	0.0322446	0.0177273	0.0233047	0.0218983	0.0320026	0.0185547	0.0246907	0.0261574	0.0372517	0.0366886	0.023518	0.011877	0.0209544	0.0182218	0.0154322	0.018429	0.0218605	0.0170195	0.0199421	0.0203736	0.0162356	0.0213332	0.0563986	0.0236314	0.0294077	0.0154849	0.0166494	0.0242165	0.0237973	0.0198539	0.0201895	0.0244521	0.0234408	0.0241896	0.0212448	0.0206045	0.0217329
E-1-Methoxy-4-hexene	Hydrocarbons	134777-60-9	C7H14O	0.0355409	0.0400177	0.0348373	0.0342588	0.0291615	0.0298269	0.0288175	0.0286004	0.0281348	0.0240439	0.0302362	0.0308358	0.0262919	0.0247931	0.0275592	0.0304958	0.0302284	0.0327873	0.0317994	0.0255117	0.0283135	0.0272412	0.0298621	0.0272489	0.0252277	0.030009	0.0250274	0.0236838	0.0244491	0.025955	0.0243271	0.0260059	0.0256524	0.0278867	0.0317519	0.0296103	0.0282064	0.0269988	0.0288745
Ethanol, 2-(2-hydroxyethoxy)-, 1-nitrate	Alcohol	20633-16-3	C4H9NO5	0.00935029	0.0147324	0.0125077	0.0202084	0.0165504	0.0134323	0.0208162	0.0207069	0.0202876	0.0186358	0.0261612	0.0270603	0.0136903	0.00904019	0.0127021	0.0200421	0.0186179	0.014403	0.0161223	0.0184202	0.0141433	0.0151819	0.0206209	0.0155781	0.0116243	0.0172951	0.0135728	0.0110026	0.0110966	0.017769	0.0125549	0.0138153	0.0236979	0.0161644	0.0161657	0.0159941	0.0166693	0.0162447	0.0170028
Ethanone, 1-(1H-pyrazol-4-yl)-	Heterocyclic compound	25016-16-4	C5H6N2O	0.0179432	0.018138	0.0172001	0.0062125	0.0036876	0.00515576	0.00469538	0.0387163	0.0299195	0.175336	0.233306	0.226241	0.00624998	0.007455	0.0112183	0.0204397	0.0151168	0.014202	0.00816081	0.0090702	0.0100336	0.0982823	0.149047	0.0936147	0.0102169	0.00885775	0.0115131	0.0178682	0.0102057	0.00685094	0.00684741	0.00934045	0.0058352	0.0872182	0.108947	0.0825443	0.0144275	0.0138327	0.0139757
Ethanone, 1-(1H-pyrrol-2-yl)-	Heterocyclic compound	1072-83-9	C6H7NO	0.34243	0.41567	0.391476	0.461222	0.407419	0.36071	0.41162	0.437798	0.412835	0.347024	0.432	0.463186	0.367395	0.318252	0.355481	0.447672	0.452655	0.454491	0.430008	0.356812	0.376569	0.343251	0.393915	0.359329	0.35451	0.390566	0.36712	0.344009	0.370041	0.372975	0.354608	0.381748	0.374878	0.356095	0.371791	0.34835	0.352899	0.343865	0.3652
Ethanone, 1-(2-methyl-1,3-dithiolan-2-yl)-	Heterocyclic compound	33266-07-8	C6H10OS2	0.0112137	0.0144912	0.0139524	0.0189568	0.0161168	0.0171397	0.0203994	0.0219732	0.0206889	0.0139886	0.0298961	0.0309479	0.0145258	0.00873736	0.0134881	0.0192043	0.0191154	0.0145796	0.0202924	0.0170351	0.0185575	0.0170338	0.021831	0.0173494	0.0170714	0.0156659	0.0136191	0.0113823	0.0149047	0.0168154	0.0177408	0.0140926	0.0189519	0.0250101	0.0187108	0.0192895	0.0192004	0.0189635	0.0202384
Ethanone, 1-(2-thienyl)-	Heterocyclic compound	88-15-3	C6H6OS	0.0184612	0.0229005	0.023084	0.0325822	0.0240764	0.0243655	0.0280889	0.0342446	0.0306136	0.0334655	0.0412959	0.0518206	0.022634	0.0210091	0.0213	0.0331912	0.0304104	0.0340092	0.0359079	0.0285956	0.0296178	0.039869	0.0381635	0.0353111	0.0285383	0.0296191	0.0239612	0.0250443	0.027405	0.0299293	0.0277476	0.0301148	0.0297815	0.0403792	0.0495	0.0437299	0.0385462	0.0370849	0.0394836
Ethyl 2-hexenoate, trans-	Ester	27829-72-7	C8H14O2	0.00499353	0.00545809	0.00696151	0.00534529	0.00796165	0.00820426	0.00971077	0.00946681	0.010354	0.0122022	0.014325	0.0167664	0.00637097	0.00377373	0.00286521	0.00575344	0.00812796	0.0057278	0.00486287	0.0105524	0.0106589	0.0129948	0.0137841	0.0132379	0.0068417	0.00477794	0.00502431	0.00439758	0.00439131	0.00487424	0.00815984	0.00867344	0.00834275	0.0150086	0.0174124	0.0164315	0.0128609	0.0126671	0.0134186
Ethyl 4-acetoxybutanoate	Ester	25560-91-2	C8H14O4	0.00110496	0.00141007	0.00152406	0.00121885	0.00166259	0.00104876	0.00114503	0.000988573	0.00193298	0.00152586	0.00204302	0.00266328	0.0011895	0.000459561	0.00105937	0.000967264	0.00161155	0.00116864	0.00201937	0.00169033	0.00105829	0.0014053	0.00162056	0.00149158	0.00105703	0.001443	0.00103012	0.00109912	0.000910057	0.00113935	0.00110659	0.00125956	0.00149565	0.00101543	0.00124321	0.0018781	0.00222589	0.00216016	0.00227146
Ethyl 5-methylhexanoate	Ester	10236-10-9	C9H18O2	0.00862254	0.0103806	0.00940722	0.0113052	0.00949903	0.00635638	0.0100267	0.0105141	0.00988867	0.00838054	0.0102152	0.0112499	0.00879588	0.00801509	0.0085695	0.0108505	0.0108787	0.0112241	0.010265	0.00867856	0.00955316	0.00864562	0.00986763	0.00908242	0.00903314	0.0100395	0.00906408	0.00877993	0.00962289	0.009761	0.00885731	0.0100431	0.00958708	0.00915716	0.00980622	0.0092981	0.00907538	0.00874731	0.00933379
Formamide, N-methyl-	Amine	123-39-7	C2H5NO	0.017673	0.0196093	0.0169764	0.0157786	0.015016	0.0151459	0.0152287	0.014131	0.0136477	0.0119034	0.016829	0.0155583	0.0135283	0.0117374	0.0120878	0.0150696	0.0142814	0.0162657	0.0154576	0.0122836	0.0138929	0.0133861	0.0147209	0.0150245	0.0123613	0.0143359	0.0119076	0.0115296	0.0125582	0.0130369	0.0117328	0.0133806	0.0126377	0.0129494	0.0159295	0.0150907	0.0148438	0.0143763	0.014965
Formic acid, octyl ester	Ester	112-32-3	C9H18O2	0.00822516	0.00630985	0.00652721	0.0140069	0.0113206	0.0107644	0.00650108	0.0146553	0.00749018	0.0214271	0.0209909	0.0122657	0.0112474	0.00921299	0.00879413	0.00983053	0.0113675	0.0100672	0.0186024	0.0119548	0.0141703	0.026326	0.0292378	0.0245246	0.0142942	0.0149839	0.0130635	0.00990976	0.0113114	0.0112869	0.0122586	0.0142558	0.00885292	0.0197265	0.0219266	0.0221098	0.0224626	0.0223409	0.0239629
Furan, 2-(1,2-diethoxyethyl)-	Heterocyclic compound	14133-54-1	C10H16O3	0.00212932	0.00273343	0.00263324	0.00294636	0.00197649	0.00208867	0.00216836	0.00237619	0.00329639	0.00335336	0.00467281	0.00314361	0.00215226	0.00184828	0.00216945	0.00271938	0.00300595	0.00272917	0.00253457	0.00236311	0.00219807	0.00315402	0.00242761	0.00307009	0.00289365	0.00254792	0.00255818	0.00256289	0.00269849	0.00273093	0.00278966	0.00309017	0.00246315	0.00391255	0.00291591	0.00316146	0.00304716	0.00296591	0.00318138
Furan, 3-(4-methyl-3-pentenyl)-	Terpenoids	539-52-6	C10H14O	0.364465	0.584342	0.565167	0.786349	0.62271	0.502349	0.719132	0.865197	0.799212	0.876641	1.11979	1.31506	0.563934	0.417182	0.539662	0.672032	0.78228	0.6774	0.9046	0.57485	0.761505	0.791829	1.00726	0.877697	0.579414	0.595568	0.477136	0.492343	0.557635	0.601579	0.563259	0.613453	0.595198	1.02994	0.983552	0.873359	0.831926	0.799311	0.864671
Furfuryl heptanoate	Ester	39481-28-2	C12H18O3	0.0650702	0.0701216	0.0637591	0.0557017	0.0466018	0.0427295	0.0583191	0.0494797	0.0478363	0.0515734	0.0728385	0.0713292	0.0456343	0.0311998	0.0390611	0.0520675	0.0459332	0.0538941	0.0581431	0.043859	0.0466529	0.0553429	0.0424245	0.0597223	0.100649	0.0624358	0.0600339	0.0358955	0.0369747	0.0583528	0.0569339	0.0523332	0.0581654	0.0632075	0.0548928	0.0611343	0.0595354	0.0563563	0.0601461
Furfuryl pentanoate	Ester	36701-01-6	C10H14O3	0.155588	0.18063	0.177088	0.249423	0.199902	0.2117	0.255177	0.273966	0.246752	0.268881	0.375332	0.393693	0.175987	0.11395	0.163972	0.258502	0.236185	0.191011	0.271101	0.235879	0.18514	0.212285	0.296214	0.301082	0.169265	0.156262	0.180926	0.140895	0.140691	0.158329	0.171985	0.190413	0.187137	0.250027	0.235727	0.327188	0.23657	0.228236	0.249261
Furo[3,4-c]pyridin-1(3H)-one, 7-hydroxy-6-methyl-	Heterocyclic compound	4753-19-9	C8H7NO3	0.150902	0.164078	0.153799	0.131209	0.108394	0.114318	0.137333	0.134926	0.129193	0.141202	0.198775	0.196769	0.124639	0.0676468	0.0952336	0.130386	0.106001	0.114403	0.125897	0.10207	0.112216	0.117953	0.116004	0.129176	0.216734	0.134762	0.164737	0.0760097	0.0788435	0.117293	0.128439	0.113109	0.126519	0.137172	0.109374	0.129124	0.128834	0.128553	0.133151
Glycerin	Alcohol	56-81-5	C3H8O3	0.0230004	0.0270567	0.0235822	0.0140974	0.00975242	0.0133369	0.0134206	0.01795	0.0165461	0.015402	0.0251109	0.0216086	0.0170296	0.0161319	0.0172592	0.00923333	0.0110079	0.0163155	0.0134731	0.0141775	0.0140952	0.0211862	0.0217652	0.0225006	0.0213247	0.0254353	0.0210307	0.0141381	0.0149917	0.0111228	0.0143789	0.0184626	0.017061	0.0208898	0.0216789	0.0219266	0.0167127	0.0165283	0.0176617
Heptadecane	Hydrocarbons	629-78-7	C17H36	0.00129678	0.00123857	0.00137256	0.00137798	0.000888314	0.000550036	0.000390015	0.000841561	0.000730914	0.00217326	0.00235752	0.0022943	0.00125436	0.00081979	0.000746931	0.000993869	0.000922313	0.00133456	0.00113993	0.000870107	0.001015	0.00258089	0.00171705	0.00221375	0.00448517	0.00123199	0.0014347	0.000925424	0.00129682	0.00215874	0.00129729	0.00210174	0.000727303	0.00212301	0.00240447	0.00276994	0.00423602	0.00419284	0.00455732
Heptane, 1,1-dimethoxy-	Hydrocarbons	10032-05-0	C9H20O2	0.00632204	0.00724329	0.00712595	0.00772117	0.00636984	0.00405174	0.00667163	0.00733269	0.00663455	0.00554214	0.00723453	0.00778055	0.00599021	0.00551823	0.0061062	0.00751007	0.00780639	0.00753932	0.00697409	0.00609382	0.00643583	0.00597981	0.00687458	0.0062814	0.00602667	0.00661043	0.00583467	0.00592236	0.00614178	0.00638417	0.00589936	0.00671957	0.00608168	0.00618076	0.00670744	0.00616416	0.00623085	0.00611404	0.00644848
Heptane, 2,2,4,6,6-pentamethyl-	Hydrocarbons	13475-82-6	C12H26	0.00623451	0.00520702	0.00591632	0.00710273	0.00681166	0.0112647	0.0128469	0.0103336	0.0091036	0.00745257	0.010752	0.0116444	0.00562228	0.00630527	0.0051073	0.00857883	0.00834589	0.00842156	0.00958173	0.0100406	0.00950096	0.00819954	0.00856049	0.00976746	0.00968288	0.00794719	0.00874951	0.00853487	0.00673789	0.00991498	0.00855578	0.00947057	0.00859809	0.0116811	0.0111388	0.0108356	0.0106236	0.0102031	0.0107154
Heptanoic acid, ethyl ester	Ester	106-30-9	C9H18O2	0.0045208	0.00726781	0.00584833	0.00804823	0.00701251	0.00646491	0.0075029	0.0089775	0.00877819	0.0100127	0.014331	0.0145151	0.00609859	0.00531704	0.00563903	0.00833403	0.0084698	0.00808874	0.00905047	0.00731338	0.00746515	0.00988495	0.0107837	0.00987576	0.0071686	0.00753444	0.00566995	0.00641814	0.00736202	0.00702704	0.00699918	0.00756227	0.00747963	0.0108061	0.0129951	0.011178	0.00988313	0.00946972	0.0100837
Hexadecane	Hydrocarbons	544-76-3	C16H34	0.00468428	0.00528269	0.00329906	0.00473318	0.00396798	0.00322334	0.00160421	0.00344452	0.00288319	0.00718779	0.00889965	0.00948115	0.00447669	0.00312215	0.00275485	0.0040759	0.00275132	0.0042852	0.00479679	0.00341676	0.00285632	0.00352688	0.00244093	0.00253934	0.006742	0.00588927	0.00442882	0.00284892	0.00320731	0.00734296	0.00475556	0.00233477	0.00293469	0.00628873	0.00579863	0.00761034	0.00745624	0.00702045	0.00771707
Hexadecane, 2-methyl-	Hydrocarbons	1560-92-5	C17H36	0.00443141	0.00808304	0.00375557	0.00457299	0.00209144	0.00243918	0.00222764	0.00242339	0.0034971	0.00434328	0.00487595	0.0042197	0.00451524	0.00244711	0.00275753	0.00282024	0.00234244	0.00298576	0.00953455	0.00167214	0.00248728	0.00646468	0.00256924	0.00335583	0.00578662	0.00415129	0.00493091	0.00125183	0.00271773	0.00411869	0.00340102	0.00214293	0.00294689	0.00339643	0.00380883	0.00381354	0.00479071	0.00472471	0.00506386
Hexadecane, 4-methyl-	Hydrocarbons	25117-26-4	C17H36	0.00335944	0.00577823	0.00350101	0.00351858	0.00181493	0.00166492	0.00179228	0.00185822	0.00258401	0.00289075	0.00351923	0.00352629	0.00344141	0.0020523	0.00255822	0.00188519	0.00201814	0.00200211	0.0077763	0.00140137	0.00219428	0.0046473	0.00215956	0.00247818	0.00423984	0.00331538	0.00372707	0.00117994	0.00190611	0.00296609	0.00243565	0.00185702	0.00186633	0.00230722	0.00386131	0.00280757	0.00395335	0.00376454	0.00415603
Hexahydro-3-butylphthalide	Heterocyclic compound	3553-34-2	C12H20O2	0.0040382	0.00766552	0.00356853	0.004402	0.00150251	0.00180448	0.00210867	0.00267169	0.00343047	0.00379007	0.00423019	0.00338285	0.00447065	0.00210707	0.00291646	0.00236114	0.0027498	0.00221141	0.01152	0.00158551	0.00239911	0.00560415	0.00230173	0.00305633	0.0050539	0.00358731	0.00348821	0.00142109	0.00239574	0.00303546	0.00277129	0.0016525	0.00206206	0.00263853	0.00411755	0.00332851	0.00450608	0.00442821	0.0047368
Hexanedioic acid, dimethyl ester	Ester	627-93-0	C8H14O4	0.0355124	0.0419661	0.0402389	0.0559887	0.0463916	0.0484332	0.0595505	0.0633343	0.0590087	0.0636823	0.0713366	0.0906608	0.0408317	0.0348809	0.0381417	0.0615993	0.0551253	0.0604545	0.0627185	0.0544169	0.0571695	0.0666874	0.0684101	0.0687047	0.052822	0.0490236	0.0459919	0.0386838	0.0395368	0.0517631	0.052602	0.0595075	0.0591348	0.0745264	0.0736433	0.0742501	0.0647098	0.0617925	0.0660677
Hexanoic acid, 2-methylbutyl ester	Ester	2601-13-0	C11H22O2	0.0542828	0.0616332	0.0603578	0.088789	0.069535	0.073105	0.0905088	0.0968658	0.0911472	0.095547	0.132029	0.141774	0.0624271	0.0551822	0.056769	0.0903882	0.0822278	0.0711996	0.0946232	0.0831015	0.0693917	0.0811303	0.106596	0.106466	0.0816564	0.0590181	0.0691455	0.05338	0.0544922	0.0606705	0.0648779	0.071168	0.0705113	0.0921494	0.088838	0.0928196	0.0872092	0.0832855	0.0904829
Hexanoic acid, 3-methyl-2-butenyl ester	Ester	76649-22-4	C11H20O2	0.0165512	0.0165087	0.0196974	0.0209873	0.0168259	0.0179975	0.0188928	0.0199758	0.0183635	0.0186872	0.0236574	0.0258413	0.0146784	0.0138094	0.0133706	0.020833	0.0174497	0.024165	0.0208628	0.0165937	0.0177133	0.0210011	0.0177665	0.0179943	0.0296169	0.0252758	0.0225292	0.0186793	0.0196254	0.0231456	0.0218572	0.0256902	0.0250612	0.0260257	0.0249871	0.0211558	0.0238845	0.0228985	0.0244926
Hexanoic acid, 3-oxo-, ethyl ester	Ester	3249-68-1	C8H14O3	0.00390122	0.00441114	0.0046356	0.00401517	0.00578217	0.00530314	0.00715683	0.00604974	0.00823239	0.00703296	0.00690213	0.00914359	0.00516693	0.00456913	0.00389298	0.00676414	0.00590864	0.00717917	0.00697961	0.00510607	0.00569806	0.00557391	0.00717935	0.00671736	0.00677002	0.00573612	0.00491599	0.00506594	0.00530325	0.00546192	0.00601853	0.00596791	0.00583374	0.00676056	0.00742552	0.0066648	0.00686284	0.00666907	0.00694457
Hexanoic acid, butyl ester	Ester	626-82-4	C10H20O2	0.0404795	0.0420568	0.0450962	0.0581817	0.0520954	0.0549831	0.0603551	0.0644273	0.064381	0.0606097	0.0775534	0.0875919	0.0414904	0.038086	0.0384795	0.0605845	0.0565099	0.0611953	0.0642118	0.0534012	0.0556863	0.058231	0.0595405	0.0596242	0.0581383	0.0523576	0.0543293	0.0462955	0.048151	0.055396	0.0576647	0.061808	0.0596361	0.068337	0.0713044	0.0664127	0.0646167	0.0620256	0.0663527
Hexanoic acid, cyclopentyl ester	Ester	5413-59-2	C11H20O2	0.00734564	0.00745077	0.00820763	0.00754485	0.00629372	0.00672579	0.00712485	0.0075085	0.00737188	0.00642439	0.00837237	0.00982039	0.00578809	0.0048709	0.00522659	0.00743901	0.00700623	0.00767348	0.0078063	0.00631664	0.00629082	0.00740631	0.00713036	0.00709548	0.0105927	0.00857318	0.0100214	0.00665292	0.00650631	0.00830167	0.00802974	0.00687879	0.00806197	0.00884212	0.0090529	0.00755853	0.00783659	0.00754754	0.0080538
Hexanoic acid, pentyl ester	Ester	540-07-8	C11H22O2	0.00373372	0.00396842	0.0047201	0.00490729	0.00407534	0.00411924	0.00416458	0.00452094	0.00445571	0.00422732	0.00537702	0.00625539	0.00304928	0.00303318	0.00287276	0.00455459	0.00421475	0.0047211	0.00472106	0.0038473	0.00415593	0.00386831	0.00386405	0.00379149	0.00571664	0.00496553	0.00540856	0.00362657	0.00354354	0.00461362	0.0046618	0.00473838	0.00386094	0.00470303	0.00497914	0.0045226	0.00458792	0.00439034	0.00469299
Hygrine	Heterocyclic compound	496-49-1	C8H15NO	0.00361383	0.00457946	0.00471579	0.00632873	0.00465788	0.0045204	0.0056665	0.00658921	0.00583337	0.00599534	0.00841253	0.00895455	0.00447864	0.00452274	0.00416536	0.00681605	0.00607109	0.00680113	0.00760939	0.00568416	0.00622835	0.00734401	0.00732126	0.00683632	0.00562716	0.00621968	0.00432894	0.00538654	0.00588853	0.00589351	0.00569078	0.00650005	0.00646155	0.00926203	0.00936282	0.00807787	0.00681497	0.00661011	0.00699286
Isobornyl formate	Ester	1200-67-5	C11H18O2	0.842918	1.35758	1.31768	1.41699	1.5077	1.59081	1.94079	2.07303	1.89064	2.04733	2.80938	2.89635	1.32951	0.837963	1.22939	1.52708	1.7986	1.4672	1.55696	1.34706	1.38571	1.658	1.6998	1.73371	1.27156	1.18291	1.39343	1.07102	1.10353	1.24398	1.33535	1.47216	1.45887	1.81481	2.74461	1.82296	1.58444	1.51835	1.62405
Isopentyl hexanoate	Ester	2198-61-0	C11H22O2	0.110836	0.129706	0.126343	0.181787	0.143152	0.151713	0.183791	0.197638	0.177632	0.192553	0.269264	0.284529	0.126176	0.112816	0.116863	0.186059	0.168837	0.190566	0.19506	0.170409	0.183836	0.218253	0.215991	0.221458	0.168702	0.156239	0.126351	0.139917	0.144577	0.165091	0.168391	0.189142	0.184322	0.24389	0.242326	0.241947	0.205982	0.196461	0.210011
Isophorone	Ketone	78-59-1	C9H14O	0.0214933	0.0241846	0.0282608	0.0381522	0.029386	0.0306271	0.0334775	0.0287891	0.033953	0.0521421	0.0660242	0.0739309	0.0260729	0.0188727	0.0258215	0.0364646	0.0348455	0.035832	0.0360713	0.0243681	0.0335213	0.0513295	0.0591405	0.0548822	0.0228241	0.0225425	0.0251857	0.0222798	0.021857	0.0306662	0.0284683	0.0255084	0.0305409	0.0529855	0.0570023	0.0528709	0.0439862	0.0428759	0.0450298
L-Norleucine, methyl ester	Ester	21754-55-2	C7H15NO2	0.00114694	0.00172277	0.00167428	0.00216121	0.0026713	0.00210806	0.0025345	0.00237975	0.00257878	0.00318323	0.00410025	0.00479833	0.00182909	0.00159525	0.00146104	0.00219791	0.00213143	0.00189193	0.00260501	0.00336028	0.00221899	0.0033048	0.00395934	0.0031176	0.00201342	0.00169532	0.00253019	0.0017011	0.00173321	0.00195678	0.00224722	0.00332614	0.00224779	0.00408511	0.00464083	0.00410957	0.0038678	0.00372466	0.00394264
Lavandulyl caproate	Ester	59550-36-6	C16H28O2	0.00704038	0.0141259	0.00922802	0.00874389	0.00367855	0.00352937	0.00590327	0.00547063	0.00925947	0.00685588	0.00984914	0.00764375	0.00733689	0.00508087	0.00705267	0.00612208	0.00576905	0.00567085	0.0214787	0.00403204	0.00732245	0.0190742	0.00754817	0.00780686	0.0123211	0.00914991	0.00741556	0.00283413	0.00411253	0.00730051	0.00710854	0.00444668	0.00548655	0.00821322	0.0138921	0.00866785	0.00869555	0.00852334	0.0091186
Levomenthol	Terpenoids	2216-51-5	C10H20O	0.00465108	0.00546069	0.00625733	0.00845433	0.00748888	0.00784393	0.00894299	0.00962243	0.00915781	0.00844977	0.011775	0.0130565	0.0055625	0.00583169	0.00524885	0.00855537	0.00722237	0.008714	0.00884388	0.00745807	0.00758421	0.00973734	0.00944014	0.00870951	0.00945704	0.00843313	0.0102136	0.00734719	0.00727135	0.00902365	0.00827562	0.00828505	0.00850081	0.0130234	0.0136721	0.0132462	0.00998263	0.00950652	0.0101601
Linalool	Terpenoids	78-70-6	C10H18O	0.0634851	0.0797586	0.0774779	0.0753896	0.0571955	0.0562729	0.0685087	0.0815315	0.0757423	0.104935	0.131784	0.130549	0.0829397	0.0731904	0.0755063	0.0778159	0.0713281	0.0801764	0.086814	0.0644002	0.067526	0.090579	0.0978794	0.0907815	0.0694866	0.0726615	0.0638768	0.0595349	0.0664722	0.065089	0.0629675	0.072777	0.0699391	0.0996509	0.111112	0.0991299	0.0874887	0.0848224	0.0894923
Mesitylene	Aromatics	108-67-8	C9H12	0.000282234	0.000304011	0.000323621	0.000469697	0.000484667	0.000467944	0.00059885	0.000586373	0.000610203	0.0012459	0.00146401	0.00134268	0.000442584	0.000411137	0.000597443	0.000592889	0.000554344	0.000427797	0.000795719	0.000639877	0.000695814	0.000671328	0.000662581	0.000756119	0.000400675	0.000501077	0.00073723	0.000570931	0.000649775	0.000638385	0.000758985	0.000737674	0.000736737	0.000817936	0.000920284	0.000868877	0.00167502	0.00162074	0.00170235
Methyl 6-chloronicotinate	Ester	73781-91-6	C7H6ClNO2	0.0785668	0.0957241	0.0842102	0.12781	0.138463	0.112455	0.137472	0.14394	0.175764	0.192161	0.207891	0.217578	0.122377	0.0803829	0.0853926	0.133621	0.126452	0.137732	0.13837	0.117736	0.131006	0.160427	0.153982	0.156613	0.12072	0.115444	0.131605	0.103542	0.106595	0.118564	0.121634	0.138872	0.133054	0.180435	0.179179	0.170662	0.146221	0.139388	0.149002
Methyl salicylate	Ester	119-36-8	C8H8O3	0.0355538	0.0430203	0.041441	0.0300157	0.0261637	0.0263249	0.0170304	0.0190324	0.0172041	0.0121255	0.0161264	0.016753	0.0261709	0.026686	0.0293996	0.0212386	0.0196679	0.0205289	0.0146149	0.0118676	0.0127932	0.0125366	0.0133453	0.0129421	0.0297849	0.0285781	0.0315583	0.0195116	0.0205813	0.0218953	0.0131047	0.0138252	0.0139397	0.0134121	0.0130099	0.0129845	0.0165321	0.0157402	0.016808
N,N'-Methylenebismethacrylamide	Amine	2359-15-1	C9H14N2O2	0.00808757	0.0153649	0.00812095	0.00877427	0.00334348	0.00371138	0.00490107	0.00414581	0.0060613	0.00700193	0.00762074	0.0061123	0.0079439	0.0040347	0.00565963	0.0040489	0.00564075	0.00469106	0.019651	0.00272079	0.00489581	0.00955556	0.00514911	0.00674366	0.010498	0.00619711	0.00718303	0.00261306	0.00358572	0.00547619	0.00511397	0.00383686	0.00365388	0.00496021	0.00713787	0.00682346	0.00753901	0.00738276	0.00792962
N,N-Dimethyl-1,2,3-trithian-5-Amine	Heterocyclic compound	31895-21-3	C5H11NS3	0.0154703	0.0183161	0.0147672	0.0133483	0.0112698	0.0117207	0.012343	0.0126378	0.0122448	0.0120986	0.0165061	0.0168906	0.0122907	0.00857467	0.00980232	0.0126527	0.0109866	0.0126201	0.0142069	0.00984108	0.0108721	0.0123718	0.0102505	0.0140146	0.0226106	0.0167134	0.0184605	0.00975589	0.0101947	0.0157458	0.0142598	0.0128587	0.0138193	0.0144903	0.0131494	0.0143397	0.0131564	0.0127543	0.0135839
N,N-Dimethylacetamide	Amine	127-19-5	C4H9NO	0.0108552	0.0145884	0.0112245	0.0186186	0.0193747	0.0199035	0.0170869	0.0224642	0.0231792	0.0182786	0.0207616	0.026101	0.0176692	0.016466	0.0169414	0.0215895	0.0156034	0.0193018	0.0251371	0.0233155	0.0223313	0.01577	0.0167149	0.0170488	0.0139356	0.0179671	0.0172947	0.0186632	0.0194223	0.019596	0.0216692	0.0228989	0.0217067	0.0215014	0.0216109	0.0203063	0.0223352	0.022206	0.0238035
Naphthalene	Aromatics	91-20-3	C10H8	0.050486	0.058212	0.0620461	0.0724724	0.0608252	0.0658435	0.0844502	0.0957261	0.0842246	0.124871	0.167974	0.182682	0.0620075	0.0434472	0.0486812	0.0952286	0.080683	0.0860569	0.0985919	0.0958005	0.0860844	0.131083	0.146665	0.152401	0.0811718	0.0580285	0.0652682	0.0668393	0.066185	0.0668173	0.0939206	0.112425	0.0959983	0.154747	0.138298	0.145155	0.13068	0.128308	0.135587
Calamenene	Terpenoids	483-77-2	C15H22	0.0646763	0.0692138	0.0633944	0.0641326	0.0538219	0.0552874	0.065017	0.0658877	0.0611502	0.0460818	0.061462	0.0619072	0.0462399	0.0353256	0.0393224	0.111064	0.0865019	0.101228	0.0902219	0.0738683	0.0819779	0.0710695	0.0805281	0.087238	0.0614105	0.0502351	0.0559388	0.0380787	0.0406662	0.0505291	0.0250353	0.0308594	0.028684	0.0125221	0.0103826	0.011495	0.0429105	0.0420054	0.0447188
Naphthalene, 2-methyl-	Aromatics	91-57-6	C11H10	0.00423188	0.00605978	0.00598639	0.00745909	0.00685419	0.00655362	0.00839434	0.00704047	0.00810105	0.0136558	0.0185403	0.0183918	0.00574933	0.00478376	0.0045244	0.00799059	0.00710932	0.00844013	0.00852233	0.0080228	0.00839235	0.0176731	0.0174919	0.0197511	0.00912296	0.00699793	0.00738679	0.00600373	0.0059963	0.00717913	0.00922797	0.00967995	0.00962892	0.0167587	0.0143137	0.0154565	0.0147019	0.0139534	0.0148929
Naphthalene, decahydro-4a-methyl-1-methylene-7-(1-methylethenyl)-, [4aR-(4a.alpha.,7.alpha.,8a.beta.)]-	Terpenoids	17066-67-0	C15H24	0.0954793	0.104323	0.0940357	0.0741157	0.0598725	0.0629326	0.0861055	0.0864849	0.0717266	0.0756507	0.106961	0.105444	0.0665579	0.0469333	0.059112	0.0800485	0.0689267	0.079794	0.0861962	0.0668247	0.0689266	0.080856	0.0632899	0.0889595	0.144127	0.0929119	0.111409	0.0549761	0.0565826	0.088429	0.0853705	0.0775188	0.0846636	0.093819	0.0840046	0.091513	0.0880848	0.0833702	0.0888737
Nonane, 1-iodo-	Halogenated hydrocarbons	4282-42-2	C9H19I	0.00369273	0.00320444	0.00331956	0.00420576	0.00268173	0.00307958	0.00291789	0.00434081	0.00410612	0.00302898	0.0041391	0.00375228	0.00288414	0.00234701	0.00197006	0.00396058	0.00313097	0.00417492	0.00443529	0.00288368	0.00338261	0.00316558	0.0032987	0.00313883	0.00600895	0.00455362	0.00405555	0.00285374	0.00294574	0.00359667	0.00420838	0.00414117	0.00421594	0.0043443	0.00396481	0.0032381	0.0038045	0.00367423	0.00378801
Nonane, 2,5-dimethyl-	Hydrocarbons	17302-27-1	C11H24	0.000469938	0.000571966	0.000655509	0.000862029	0.000825733	0.000807036	0.000996184	0.000876468	0.00099892	0.000952671	0.000656441	0.00114127	0.00071072	0.000599451	0.000548623	0.000784229	0.000692704	0.000829395	0.00091804	0.000745114	0.000838253	0.000755853	0.000553168	0.000814879	0.000737199	0.000629168	0.000594627	0.000660682	0.00069055	0.000747105	0.000953035	0.000786036	0.000945611	0.00107563	0.00108456	0.00104132	0.00188617	0.00179096	0.00189544
Nonane, 2,6-dimethyl-	Hydrocarbons	17302-28-2	C11H24	0.00119177	0.00124695	0.00154549	0.00203071	0.00189212	0.00198671	0.00234395	0.0020904	0.00241048	0.00182738	0.00261748	0.00308677	0.00147984	0.00155154	0.00123776	0.00215519	0.00182101	0.00195543	0.00244653	0.00203978	0.0022072	0.00217907	0.00220379	0.00194727	0.00190604	0.00140492	0.00177997	0.00180431	0.00174028	0.00181535	0.00173582	0.00210937	0.00202061	0.00251219	0.00275814	0.00255307	0.00296327	0.00278457	0.00308189
Nonane, 2-methyl-	Hydrocarbons	871-83-0	C10H22	0.00229346	0.00281913	0.00439362	0.0036832	0.0037032	0.00336669	0.00427624	0.00364271	0.00470808	0.00588551	0.00769614	0.00739212	0.00282604	0.00275799	0.00243826	0.00333361	0.0033321	0.00327089	0.00436174	0.0043591	0.00409136	0.00567703	0.00582711	0.00433311	0.00348414	0.00286026	0.00318564	0.00341486	0.00259767	0.00299915	0.0040208	0.00370876	0.00436073	0.00576743	0.0069989	0.00665619	0.00482358	0.0046582	0.00479236
Nonane, 5-(2-methylpropyl)-	Hydrocarbons	62185-53-9	C13H28	0.183473	0.217294	0.211578	0.319521	0.253036	0.21374	0.321374	0.334225	0.313654	0.295404	0.403885	0.425887	-	-	-	0.316851	0.297904	0.327092	0.341977	0.297908	0.317784	-	-	-	-	-	-	-	-	-	-	-	-	-	-	-	0.299937	0.28533	0.31084
Nonane, 5-methyl-5-propyl-	Hydrocarbons	17312-75-3	C13H28	0.0174448	0.0211859	0.0232647	0.0252923	0.0229617	0.0225213	0.0235019	0.0278209	0.0248062	0.0246433	0.0294822	0.0350193	0.0183624	0.016736	0.0170435	0.0246792	0.0228125	0.0255398	0.025647	0.0190994	0.0213123	0.0227486	0.0223563	0.0216944	0.0302888	0.0256556	0.027348	0.0204438	0.0213712	0.0262704	0.0250978	0.0248032	0.0247978	0.0254249	0.0298256	0.026251	0.0260165	0.0248133	0.0265249
Octane, 2,6,6-trimethyl-	Hydrocarbons	54166-32-4	C11H24	0.00335494	0.00330618	0.00496264	0.00465086	0.00554081	0.00441848	0.00601573	0.00449895	0.00546647	0.00657306	0.00799638	0.00688561	0.0030656	0.00307473	0.00359219	0.00442746	0.00445495	0.00429455	0.00561042	0.00505147	0.00442717	0.00508853	0.00466421	0.00399279	0.00408284	0.00320519	0.00359222	0.0037969	0.00355838	0.00361985	0.00481103	0.00471517	0.00507804	0.00617912	0.00666764	0.00604065	0.00539899	0.00521761	0.0054134
OxiranecarboxAldehyde, 3-methyl-3-(4-methyl-3-pentenyl)-	Aldehyde	16996-12-6	C10H16O2	0.305251	0.366581	0.353614	0.499059	0.255053	0.424785	0.520944	0.55522	0.306832	0.359413	0.47482	0.504545	0.221563	0.288748	0.333102	0.520278	0.484472	0.490064	0.544129	0.4703	0.504174	0.430399	0.603984	0.60562	0.435427	0.40617	0.342546	0.361173	0.372108	0.423776	0.463028	0.478625	0.474946	0.674803	0.621212	0.657924	0.547373	0.535464	0.567774
Pentadecane	Hydrocarbons	629-62-9	C15H32	0.0440448	0.069975	0.0658066	0.0490167	0.0437012	0.0264468	0.0223175	0.0360708	0.0235995	0.0832378	0.105453	0.106129	0.0630468	0.0424766	0.0423524	0.0490355	0.0330414	0.0491172	0.0465812	0.0388994	0.0325695	0.0337774	0.0283133	0.0312118	0.0790737	0.0640146	0.0804221	0.0356944	0.0400445	0.0585009	0.0483318	0.036686	0.0251291	0.0893138	0.0754219	0.0837023	0.070811	0.0696873	0.0765132
Pentadecane, 2,6,10,14-tetramethyl-	Hydrocarbons	1921-70-6	C19H40	0.00286122	0.00282405	0.00320163	0.00315292	0.00202544	0.00125413	0.00088927	0.00191884	0.00166013	0.00141907	0.00150865	0.00517739	0.00284999	0.0018692	0.00170409	0.00226612	0.00210296	0.00304293	0.00259915	0.00198393	0.0023143	0.00181545	0.00125859	0.00142177	0.00252348	0.00282081	0.00328744	0.00211005	0.00295687	0.00492249	0.00295796	0.0014358	0.00165832	0.00156741	0.00192932	0.00623848	0.00303134	0.00307917	0.0032802
Pentanoic Acid, 2-methyl-	Acid	97-61-0	C6H12O2	0.00168604	0.00166052	0.00164423	0.000608427	0.000417278	0.000417093	0.00177987	0.00101051	0.00103664	0.00920106	0.0112885	0.00726049	0.00082053	0.000686274	0.00111918	0.000815794	0.000936632	0.000652437	0.0013335	0.0009296	0.00119554	-	-	-	0.00663243	0.00494554	0.00416773	0.00227059	0.0016399	0.00135577	0.000735059	0.00113876	0.00158065	-	-	-	0.00281736	0.00271956	0.00291464
Phenol	Phenol	108-95-2	C6H6O	0.525711	0.609333	0.524897	0.319407	0.216781	0.294851	0.306113	0.406278	0.370432	0.347401	0.443565	0.481493	0.386214	0.36089	0.389522	0.273846	0.252748	0.314192	0.312724	0.276298	0.324402	0.487106	0.491363	0.51217	0.47082	0.569893	0.47606	0.321044	0.33261	0.350343	0.323728	0.423749	0.383165	0.479446	0.506583	0.492091	0.366764	0.360202	0.374113
Phenol, 2,3,6-trimethyl-	Phenol	2416-94-6	C9H12O	0.0259562	0.0320296	0.0304748	0.0337768	0.0358275	0.0377654	0.0455658	0.0489558	0.045664	0.0316363	0.0665273	0.0713412	0.0314375	0.019752	0.0292952	0.0461969	0.0431886	0.0431392	0.0357946	0.030361	0.0420545	0.037983	0.0400695	0.0419578	0.0392521	0.0356665	0.0305875	0.0246825	0.0261218	0.0291961	0.038328	0.0326841	0.0420046	0.0565739	0.0427427	0.0437007	0.0416108	0.0408315	0.0441038
Phenol, 3-methyl-	Phenol	108-39-4	C7H8O	0.0432736	0.0520158	0.0480417	0.0584046	0.0500316	0.0376543	0.0515382	0.0542317	0.0510406	0.0425842	0.0541351	0.0580907	0.0456817	0.0405129	0.0450241	0.0570938	0.0569416	0.058297	0.0535318	0.04511	0.0478375	0.045299	0.0502152	0.04613	0.0456423	0.0504751	0.0429052	0.0448366	0.048257	0.0482669	0.045021	0.0489738	0.0485799	0.0458728	0.0480233	0.0453686	0.0457328	0.0447278	0.0473841
Phenol, 4-(2-aminoethyl)-	Phenol	51-67-2	C8H11NO	0.00431265	0.00793489	0.0048636	0.00513464	0.00190008	0.00214541	0.00222893	0.00207899	0.00379273	0.00464175	0.00512729	0.00447174	0.00449033	0.00244284	0.00306791	0.00255594	0.00306447	0.00284377	0.0118888	0.0019862	0.00336207	0.00723574	0.00342339	0.00400701	0.00603127	0.00404489	0.00469505	0.00170114	0.00245019	0.00333196	0.00320674	0.00242821	0.00243843	0.00402643	0.00518108	0.00467485	0.00492065	0.00481912	0.00521024
Phenol, 4-(2-propenyl)-	Aromatics	501-92-8	C9H10O	0.00705326	0.0105015	0.0104555	0.0118163	0.0116515	0.0124355	0.0150638	0.0168427	0.0150951	0.0160382	0.0222068	0.0237656	0.0106881	0.00964165	0.00991869	0.0148861	0.0143827	0.0154156	0.0161073	0.0138757	0.0151861	0.0177751	0.0174855	0.0179322	0.0143633	0.0131029	0.0131662	0.0116025	0.0122451	0.013838	0.0108254	0.0151782	0.0153462	0.0204169	0.0197911	0.0195722	0.0141194	0.0136813	0.014832
Phenol, 4-(3-hydroxy-1-propenyl)-2-methoxy-	Phenol	458-35-5	C10H12O3	4.69553	5.07894	4.24059	3.70943	3.09942	3.54746	4.23463	4.1648	3.78339	4.28988	6.21143	6.09467	1.82423	2.45274	2.63779	4.32593	3.57722	3.72379	3.8508	2.13932	3.11202	3.6182	2.36932	3.96841	6.66913	4.16586	4.90233	2.32402	2.42604	1.953	1.97995	2.09502	2.08078	4.20067	3.50684	3.95688	3.86264	3.65867	3.90559
Phenol, 4-methyl-2-nitro-	Phenol	119-33-5	C7H7NO3	0.0414597	0.0485703	0.0475893	0.0683053	0.0539202	0.0573328	0.0704496	0.075044	0.0677674	0.072675	0.100579	0.108842	0.0490314	0.0435534	0.0528639	0.0720775	0.0663097	0.0763049	0.0766006	0.0673341	0.0730234	0.0846659	0.0854034	0.0837977	0.0671419	0.0652166	0.065452	0.0570799	0.0594147	0.0676316	0.0683734	0.0741866	0.0730081	0.0960955	0.0965366	0.0932041	0.0772629	0.0747011	0.0792621
Piperazine	Heterocyclic compound	110-85-0	C4H10N2	0.0219324	0.0269956	0.0230622	0.0303272	0.0269967	0.0304521	0.0301396	0.0332969	0.0323107	0.0272571	0.0339838	0.0342673	0.0264829	0.0272536	0.0240633	0.0313169	0.0300671	0.0305742	0.034864	0.0323231	0.0348562	0.028028	0.033397	0.0318263	0.0303992	0.0264179	0.0225383	0.0267897	0.0293553	0.0270296	0.0301381	0.0282503	0.0291964	0.0323611	0.0349335	0.0318735	0.0322908	0.0307986	0.0326467
Propanoic Acid, 2-oxo-	Acid	127-17-3	C3H4O3	0.108078	0.125331	0.12374	0.176306	0.138964	0.147308	0.17978	0.19204	0.171879	0.185378	0.260543	0.275757	0.122105	0.11005	0.113257	0.180069	0.16348	0.186085	0.189822	0.16441	0.179039	0.21198	0.209672	0.214728	0.163339	0.151846	0.120886	0.135792	0.140969	0.160074	0.163277	0.182878	0.179497	0.239732	0.236571	0.237641	0.202333	0.192703	0.205947
Propanoic acid, 2-methyl-, 2-methylbutyl ester	Ester	2445-69-4	C9H18O2	0.025622	0.0284608	0.0264824	0.0340451	0.0315187	0.0319902	0.0381753	0.033695	0.0373312	0.0358673	0.0427685	0.0471562	0.0237705	0.0247282	0.0225605	0.0339901	0.0303883	0.0419632	0.0378198	0.0335943	0.0336698	0.0357241	0.0360527	0.0353946	0.0405673	0.0349759	0.0333862	0.036404	0.0285019	0.0310885	0.0341164	0.0365294	0.034633	0.0526726	0.0533674	0.0423604	0.0471477	0.0439772	0.0466835
Propanoic acid, 2-methyl-, 3-hydroxy-2,2,4-trimethylpentyl ester	Ester	77-68-9	C12H24O3	0.00406716	0.0112699	0.0117758	0.0031192	0.00155709	0.00198772	0.00715687	0.00354681	0.00949517	0.011779	0.0153197	0.0176426	0.00264207	0.0014559	0.00555516	0.00824779	0.00764919	0.00223786	0.0100837	0.00737313	0.00706212	0.00926364	0.0077295	0.00863098	0.0040828	0.00360223	0.00354847	0.00697544	0.00634539	0.00295046	0.00881315	0.00840514	0.0034001	0.0119035	0.00958341	0.0108533	0.0112083	0.0108728	0.011315
Propanoic acid, 3-(methylthio)-	Sulfur compounds	646-01-5	C4H8O2S	0.00240454	0.00313399	0.00328233	0.00428077	0.00325739	0.00286239	0.00403869	0.00494694	0.00438421	0.00469843	0.00628659	0.00737006	0.00322982	0.00278805	0.00295747	0.00381378	0.00377109	0.00384791	0.00444905	0.00325429	0.0041097	0.00492245	0.00536584	0.00470732	0.00393486	0.00443868	0.00368971	0.0031122	0.0032811	0.00378079	0.00312133	0.00344285	0.00326456	0.00546812	0.00656457	0.00564276	0.00469995	0.00454936	0.00476173
Propanoic acid, hexyl ester	Ester	2445-76-3	C9H18O2	0.054927	0.0849822	0.0832045	0.115265	0.0901739	0.0741868	0.104035	0.127227	0.119767	0.130946	0.167041	0.200558	0.0821053	0.0624889	0.0781334	0.0991781	0.113341	0.0994009	0.111841	0.0840012	0.11118	0.117455	0.151169	0.130942	0.0856849	0.0886795	0.0714388	0.073067	0.0817695	0.0879835	0.0817506	0.090239	0.0877144	0.151567	0.147126	0.130954	0.122497	0.11763	0.12705
Pyrazine, (2-methylpropyl)-	Heterocyclic compound	29460-92-2	C8H12N2	0.0457996	0.054176	0.0504877	0.0587343	0.0491378	0.029293	0.050382	0.0525384	0.0501283	0.0398308	0.0513182	0.0546592	0.0438583	0.0414443	0.045699	0.0570342	0.0569264	0.0591325	0.0532076	0.044145	0.0474312	0.0443016	0.0482863	0.0442467	0.0452734	0.049086	0.0433636	0.0440668	0.0460427	0.0485531	0.044693	0.0477888	0.0466197	0.0448203	0.0468181	0.0442509	0.0449185	0.0435718	0.0463063
Pyrazine, 2-methyl-6-(methylthio)-	Heterocyclic compound	2884-13-1	C6H8N2S	0.0082072	0.00921768	0.0100572	0.0125788	0.0104942	0.00954763	0.0128751	0.0143094	0.0131419	0.0123896	0.0168718	0.0177261	0.00923888	0.00765843	0.00891401	0.013072	0.012321	0.0138305	0.0140758	0.0124183	0.0125071	0.0129885	0.0132084	0.012978	0.0111069	0.0110429	0.0106658	0.01018	0.00946916	0.0115191	0.0115413	0.0120585	0.012912	0.014882	0.0151937	0.0145397	0.0145376	0.013965	0.0149164
Pyridine, 2,3,4,5-tetrahydro-6-propyl-	Heterocyclic compound	1604-01-9	C8H15N	0.00285318	0.00451425	0.00388097	0.00682933	0.00528457	0.00327797	0.0053567	0.00712183	0.00622983	0.0438577	0.0606054	0.0628427	0.0050229	0.00467053	0.00428103	0.00992657	0.0104504	0.00691653	0.00658451	0.0056515	0.00628128	0.089945	0.0960866	0.0970371	0.00576834	0.00539239	0.00474039	0.00547802	0.00568073	0.00605772	0.00482777	0.00651871	0.0086904	0.0559123	0.0581504	0.0578096	0.0106075	0.00988645	0.010478
Styrene	Aromatics	100-42-5	C8H8	0.00286859	0.00315938	0.00316402	0.00411929	0.00347917	0.00338811	0.00404242	0.00435976	0.00359356	0.00420901	0.00446876	0.00504641	0.00318143	0.00319105	0.00370391	0.0034562	0.00389119	0.00367311	0.0059371	0.00506054	0.00560682	0.00523646	0.00551994	0.00487505	0.00411198	0.00391471	0.00399416	0.00444239	0.00571745	0.0053524	0.00562223	0.00538646	0.00476735	0.00584026	0.00620391	0.00617521	0.00699276	0.00677962	0.00710385
Succinimide	Heterocyclic compound	123-56-8	C4H5NO2	0.0434938	0.0512803	0.0477671	0.0685492	0.0560947	0.0598236	0.0606076	0.0752275	0.0685053	0.0657529	0.0875352	0.0952758	0.0487868	0.0433979	0.0449718	0.070344	0.0662192	0.0699383	0.0696359	0.0632037	0.0664291	0.0674964	0.0698185	0.0711869	0.0638156	0.0583611	0.0575147	0.0521557	0.0533092	0.0609028	0.0650065	0.0687837	0.0678199	0.0759766	0.0742554	0.0768688	0.075403	0.0722229	0.0772079
Tetradecane	Hydrocarbons	629-59-4	C14H30	0.0459782	0.0388056	0.036856	0.0321012	0.0349234	0.0300335	0.0249093	0.0401356	0.0350704	0.0831283	0.105527	0.0882064	0.0401756	0.0210223	0.021201	0.0307123	0.0322346	0.0289042	0.0273524	0.0232439	0.0207254	0.0249459	0.0227699	0.0279103	0.0552811	0.0362519	0.0461929	0.0213731	0.0219803	0.032154	0.0309657	0.0278672	0.0301397	0.0648324	0.0528373	0.0577351	0.0484045	0.0463613	0.0494638
Tetradecane, 2,6,10-trimethyl-	Hydrocarbons	14905-56-7	C17H36	0.00768941	0.0100853	0.00915214	0.00624617	0.00520962	0.0053185	0.00521643	0.00428444	0.00534658	0.00534642	0.00661023	0.00702321	0.00651809	0.00388737	0.00486384	0.00577763	0.00485446	0.00580632	0.00765149	0.00386621	0.00418967	0.00461252	0.003726	0.00406154	0.0108035	0.00768796	0.0105236	0.00313695	0.0041376	0.00684656	0.00634142	0.00575637	0.00514588	0.00546194	0.00484383	0.00493526	0.00582855	0.00564381	0.00600579
Tetradecane, 2-methyl-	Hydrocarbons	1560-95-8	C15H32	0.00819047	0.00916719	0.00824112	0.00777123	0.00658773	0.00690093	0.00890227	0.00894547	0.0089033	0.0176478	0.0207499	0.022104	0.00580866	0.00373342	0.00443815	0.00583977	0.00571677	0.00600129	0.00828924	0.00503713	0.00546411	0.0066442	0.00588726	0.00692323	0.0103929	0.00721701	0.0152374	0.00380531	0.00412195	0.00669164	0.00746273	0.00690772	0.00727944	0.0150067	0.0148264	0.0174086	0.0110636	0.0107491	0.0111708
Tetradecane, 4-methyl-	Hydrocarbons	25117-24-2	C15H32	0.00872426	0.00971739	0.00822735	0.00886547	0.00712486	0.00773562	0.0097825	0.0101147	0.00939787	0.0195379	0.0240969	0.0247172	0.00590287	0.00393555	0.00488669	0.00631969	0.00611781	0.00630556	0.00848541	0.00539225	0.0056698	0.00705265	0.00631027	0.00753013	0.011456	0.00784921	0.018039	0.00392631	0.00481884	0.0069892	0.00815961	0.00733431	0.00807019	0.0210276	0.0174521	0.0196365	0.0117426	0.0115404	0.0120671
Thiophene, 2-hexyl-	Heterocyclic compound	18794-77-9	C10H16S	0.00308895	0.00349361	0.00269805	0.00375278	0.00328103	0.00321212	0.00374103	0.00394142	0.00347107	0.0037523	0.00484524	0.00485434	0.00284706	0.00188934	0.00228102	0.00395779	0.00370575	0.00385833	0.00414535	0.00359992	0.00416858	0.00389812	0.00389585	0.00465153	0.0032716	0.00288196	0.00355572	0.00220375	0.00246045	0.00357251	0.0037722	0.00298498	0.00377216	0.00455882	0.00522292	0.00497616	0.0039702	0.00379095	0.00405079
Thiophene, 3-ethyl-	Heterocyclic compound	1795-01-3	C6H8S	0.294503	0.324279	0.32569	0.500884	0.460559	0.46534	0.532045	0.458811	0.573016	0.549414	0.664402	0.716327	0.409747	0.330115	0.40237	0.550476	0.511068	0.546364	0.634566	0.55846	0.559658	0.563122	0.609742	0.575854	0.45619	0.443579	0.438795	0.475217	0.481245	0.502754	0.55789	0.597887	0.59077	0.690635	0.73597	0.693969	0.633926	0.611973	0.643132
Thiophene, tetrahydro-	Heterocyclic compound	110-01-0	C4H8S	0.0107137	0.012257	0.0107336	0.011053	0.0100209	0.00967678	0.0100101	0.00905932	0.00975975	0.0069825	0.00999074	0.00947963	0.00805702	0.00730494	0.00770066	0.00974737	0.0100957	0.0105921	0.00945375	0.00797444	0.00991514	0.00917841	0.0089539	0.00931377	0.00743969	0.00960883	0.00784603	0.0069739	0.00864402	0.00859702	0.00863416	0.0082707	0.0091633	0.0082002	0.00892768	0.0102195	0.00869656	0.00821066	0.00875834
Thujone	Terpenoids	546-80-5	C10H16O	0.0624196	0.0725626	0.0711154	0.0995661	0.077058	0.076231	0.0898305	0.109638	0.0973868	0.107561	0.13783	0.165348	0.0703284	0.0696031	0.0665309	0.106126	0.0984359	0.107121	0.115512	0.0947477	0.0956133	0.120362	0.126276	0.110975	0.0921907	0.0991074	0.0842912	0.0834427	0.0930771	0.100831	0.0886865	0.101307	0.100198	0.130557	0.163675	0.141451	0.123076	0.119329	0.125235
Toluene	Aromatics	108-88-3	C7H8	0.0208025	0.023493	0.0250136	0.0253193	0.0229963	0.0237206	0.0251946	0.0214145	0.0244063	0.0234867	0.0280518	0.0305257	0.0218581	0.0224939	0.0231381	0.0203281	0.0227297	0.0208114	0.0414141	0.0366847	0.0368765	0.0287432	0.0264948	0.0220532	0.0205062	0.0204712	0.0223618	0.0255522	0.0283111	0.0288355	0.0250509	0.0236419	0.0243254	0.0268954	0.0260677	0.0236502	0.0342268	0.033129	0.0348393
Tridecane, 2-methyl-	Hydrocarbons	1560-96-9	C14H30	0.00319035	0.00316102	0.00328743	0.00334659	0.0037148	0.0036108	0.00401472	0.00410368	0.0027975	0.00329792	0.00405881	0.00421982	0.0024472	0.00240296	0.00169784	0.00291134	0.00257438	0.00393303	0.00350191	0.00268309	0.00260687	0.00304516	0.00232547	0.00247108	0.00587246	0.00307781	0.0050378	0.00264799	0.00287501	0.00409637	0.00373692	0.00383482	0.0034629	0.00438288	0.00394621	0.00361314	0.00373509	0.00354844	0.00378833
Tropinone	Heterocyclic compound	532-24-1	C8H13NO	0.00877626	0.0104849	0.0100333	0.012455	0.00952487	0.0107703	0.0125333	0.0128944	0.0121369	0.0112739	0.0152604	0.0157157	0.0106236	0.00886524	0.00955781	0.0148634	0.0114722	0.0124614	0.0155553	0.0140935	0.0119604	0.0131393	0.0125659	0.0123905	0.01059	0.0119336	0.0119387	0.00946331	0.00944855	0.0107722	0.0115307	0.0131808	0.0127646	0.0143186	0.0138916	0.0142781	0.0137133	0.013127	0.0140085
Undecanal	Aldehyde	112-44-7	C11H22O	0.000857851	0.000790475	0.00126186	0.00101124	0.000645427	0.000570979	0.00121571	0.00123146	0.00112615	0.00106053	0.00100979	0.00104955	0.000842315	0.000544087	0.000633422	0.00126161	0.000968826	0.00125701	0.00119525	0.000593142	0.00112524	0.000866565	0.00091652	0.00104177	0.00154652	0.00139111	0.000606414	0.000935201	0.00105413	0.00125221	0.00103489	0.00148405	0.00130207	0.00108876	0.00159083	0.00104237	0.00213696	0.00205985	0.00220666
Undecane, 2,5-dimethyl-	Hydrocarbons	17301-22-3	C13H28	0.0826011	0.108873	0.0625268	0.133202	0.120227	0.128519	0.139341	0.104891	0.153304	0.164447	0.144977	0.234747	0.106466	0.0682427	0.098085	0.0979929	0.1419	0.112206	0.120404	0.102409	0.107718	0.122095	0.128365	0.131113	0.12521	0.112928	0.0879099	0.0814248	0.0836467	0.0967685	0.10162	0.111216	0.109071	0.141077	0.137105	0.138781	0.124387	0.120302	0.127362
Undecane, 2,9-dimethyl-	Hydrocarbons	17301-26-7	C13H28	0.0826011	0.108873	0.0625268	0.133202	0.120227	0.128519	0.139341	0.104891	0.153304	0.164447	0.144977	0.234747	0.106466	0.0682427	0.098085	0.0979929	0.1419	0.112206	0.120404	0.102409	0.107718	0.122095	0.128365	0.131113	0.12521	0.112928	0.0879099	0.0814248	0.0836467	0.0967685	0.10162	0.111216	0.109071	0.141077	0.137105	0.138781	0.124387	0.120302	0.127362
Undecane, 3,4-dimethyl-	Hydrocarbons	17312-78-6	C13H28	0.0538851	0.0606835	0.058728	0.0852223	0.0668862	0.0709865	0.0865489	0.0923326	0.0801408	0.10276	0.132309	0.131603	0.0598978	0.0610499	0.0564638	0.0886375	0.0785213	0.100674	0.09353	0.0833892	0.0882062	0.114115	0.111364	0.1136	0.0909769	0.0829009	0.0874295	0.074285	0.0759838	0.0860671	0.0821326	0.0965783	0.0900244	0.123047	0.130493	0.120355	0.104319	0.100017	0.105262
Undecane, 3,5-dimethyl-	Hydrocarbons	17312-81-1	C13H28	0.0826011	0.108873	0.0625268	0.133202	0.120227	0.128519	0.139341	0.104891	0.153304	0.164447	0.144977	0.234747	0.106466	0.0682427	0.098085	0.0979929	0.1419	0.112206	0.120404	0.102409	0.107718	0.122095	0.128365	0.131113	0.12521	0.112928	0.0879099	0.0814248	0.0836467	0.0967685	0.10162	0.111216	0.109071	0.141077	0.137105	0.138781	0.124387	0.120302	0.127362
Undecane, 3,9-dimethyl-	Hydrocarbons	17301-31-4	C13H28	0.111772	0.118631	0.126685	0.120437	0.0938563	0.100556	0.100165	0.124278	0.118049	0.153028	0.195669	0.216868	0.114721	0.111511	0.100863	0.156635	0.149374	0.152384	0.158601	0.13575	0.135714	0.135811	0.151662	0.148888	0.158424	0.159792	0.149138	0.11459	0.121684	0.164691	0.169803	0.148365	0.144275	0.19436	0.199294	0.188522	0.170201	0.163365	0.174763
Undecane, 4,4-dimethyl-	Hydrocarbons	17312-68-4	C13H28	0.0126571	0.0147176	0.0166264	0.0182709	0.0162804	0.0160277	0.0170898	0.0199196	0.0181627	0.0177361	0.0232156	0.0274559	0.0128766	0.0123924	0.0120232	0.0184926	0.0169453	0.0194382	0.0203289	0.0152903	0.0164822	0.0172212	0.0173718	0.0151961	0.0234161	0.0195062	0.0201132	0.0160733	0.0163591	0.0214586	0.0201534	0.0185176	0.0199244	0.0213737	0.0237358	0.0211634	0.0197806	0.0191194	0.0201109
Undecane, 4,8-dimethyl-	Hydrocarbons	17301-33-6	C13H28	0.0466002	0.0559369	0.0551924	0.0785309	0.0643892	0.0534342	0.0822668	0.0854254	0.0799424	0.0763624	0.102501	0.108414	0.0548846	0.0516592	0.0498519	0.0808015	0.0751094	0.080606	0.0848935	0.0732544	0.0784537	0.0845992	0.0877299	0.0829036	0.0691238	0.0648424	0.0615461	0.063736	0.0650268	0.0682347	0.0789756	0.0869283	0.0850802	-	-	-	0.0862583	0.082847	0.0883363
Undecane, 4-methyl-	Hydrocarbons	2980-69-0	C12H26	0.00208007	0.0024331	0.00283477	0.0037002	0.00299983	0.00295889	0.00310995	0.00388931	0.00369538	0.00370531	0.00496417	0.00601585	0.00265268	0.00268813	0.00246364	0.0038052	0.00342306	0.00406802	0.00414788	0.00345087	0.00327195	0.00433426	0.00397578	0.00386523	0.00438859	0.00361435	0.00355178	0.00325943	0.00343142	0.00417121	0.00372176	0.00375388	0.00401799	0.00508746	0.00549162	0.00486588	0.00422181	0.00404615	0.00432436
Undecane, 5,7-dimethyl-	Hydrocarbons	17312-83-3	C13H28	0.0748755	0.0671751	0.0786066	0.0884081	0.0628932	0.0765574	0.0761196	0.101014	0.0873266	0.0811052	0.104972	0.124546	0.064465	0.0649755	0.0584458	0.094495	0.0855725	0.100402	0.0989024	0.0857593	0.0857106	0.0892924	0.0884056	0.0835317	0.11078	0.0931725	0.0952716	0.07645	0.0823464	0.0961795	0.0955382	0.0973107	0.09594	0.111503	0.113191	0.103479	0.106855	0.102535	0.109497
Undecane, 5-methyl-	Hydrocarbons	1632-70-8	C12H26	0.0245643	0.0286768	0.0344822	0.0165555	0.0203664	0.0185903	0.0186781	0.020487	0.0189964	0.00939699	0.0190202	0.0326513	0.0160088	0.0141865	0.0153388	0.0202174	0.0276271	0.0187402	0.0178056	0.0189624	0.0259234	0.0189819	0.0138548	0.0163139	0.0235217	0.030123	0.0211968	0.0224006	0.0129342	0.0299072	0.0160862	0.0214619	0.0127309	0.0159198	0.0212002	0.0130685	0.0173308	0.0169171	0.0171226
Undecylenic Acid	Acid	112-38-9	C11H20O2	0.00113525	0.00107171	0.00108528	0.000991261	0.00108003	0.00115175	0.00135145	0.00145822	0.00132529	0.00346606	0.00430927	0.0042325	0.000643052	0.000459383	0.000530473	0.000789053	0.000956414	0.00152581	0.00124427	0.000980583	0.000868743	0.00115233	0.00112196	0.00137029	0.00420618	0.00324768	0.0015378	0.000509978	0.000517077	0.000834501	0.00119853	0.0011167	0.00123095	0.00314641	0.00158714	0.0016467	0.0023534	0.00220661	0.00234759
cis-4-Decenal	Aldehyde	21662-09-9	C10H18O	0.076879	0.0909435	0.0828768	0.111574	0.0903542	0.0603746	0.113578	0.121756	0.112024	0.106615	0.144935	0.153852	0.090014	0.0791359	0.0839202	0.115226	0.122059	0.130758	0.125257	0.105981	0.11149	0.114214	0.118006	0.118366	0.114673	0.105828	0.104008	0.0977129	0.100116	0.111632	0.118967	0.12852	0.12821	0.138259	0.139587	0.130873	0.130354	0.125975	0.135043
cis-9-Tetradecen-1-ol	Alcohol	35153-15-2	C14H28O	0.00472259	0.00930261	0.00506967	0.00474532	0.00194731	0.00226287	0.00237981	0.00265029	0.003908	0.00488756	0.00507156	0.00393694	0.00398156	0.00256382	0.00307817	0.00251804	0.00358254	0.00305598	0.0130092	0.0019568	0.00369952	0.00696578	0.00327591	0.00326817	0.00545492	0.00365702	0.00434977	0.00184527	0.00225305	0.00310329	0.00311553	0.00262991	0.00227757	0.00357728	0.0051517	0.00436718	0.00522847	0.00507348	0.00553798
cis-Dihydrocarvone	Terpenoids	3792-53-8	C10H16O	0.085447	0.112125	0.0987895	0.145083	0.129177	0.137714	0.163585	0.155847	0.161428	0.15183	0.20483	0.215951	0.108383	0.0893017	0.0940736	0.151439	0.15679	0.152268	0.15346	0.133395	0.145307	0.146979	0.148173	0.147495	0.126116	0.118877	0.123666	0.112088	0.112073	0.127411	0.13498	0.144407	0.144981	0.167465	0.167771	0.163363	0.158571	0.1515	0.161985
isoledene	Terpenoids	95910-36-4	C15H24	0.00444361	0.00430242	0.00496627	0.00537773	0.00439648	0.00456067	0.00436575	0.00450735	0.00309806	0.0027491	0.00330591	0.00375503	0.00345135	0.00298812	0.00327636	0.00731598	0.00647352	0.00543622	0.00826875	0.00510237	0.00533841	0.00645659	0.00621922	0.00676955	0.00451104	0.00401204	0.0038832	0.00427062	0.00414888	0.00506575	0.00328067	0.00327217	0.00316272	0.00152599	0.00145823	0.00140455	0.00386689	0.00374943	0.00403445
n-Heptyl hexanoate	Ester	6976-72-3	C13H26O2	0.057796	0.0637656	0.0589807	0.0510259	0.0409543	0.0441295	0.0526025	0.0538996	0.0503126	0.0504967	0.0731653	0.0732594	0.0458509	0.0320982	0.0372003	0.0505695	0.0409629	0.0515419	0.0563382	0.0453547	0.046183	0.0555787	0.0445256	0.0584309	0.0946232	0.062981	0.0484083	0.0278582	0.0379843	0.0444484	0.0435157	0.0542816	0.0571868	0.0638504	0.0394169	0.0613925	0.0567849	0.0546241	0.0578752
n-Pentyl methylphosphonofluoridate	Others	13454-59-6	C6H14FO2P	0.0109068	0.012859	0.0122397	0.0130205	0.0113183	0.00677023	0.0119234	0.0120121	0.0117086	0.010383	0.0126903	0.0135588	0.0104992	0.00996151	0.0108794	0.0128539	0.0121672	0.0128777	0.0124456	0.00982968	0.010521	0.0101017	0.0108491	0.00999155	0.0112603	0.0111574	0.0102346	0.0100631	0.010528	0.0105078	0.010549	0.0112371	0.0107825	0.0110039	0.0120433	0.0111438	0.0112488	0.01076	0.0115071
o-Mentha-1(7),8-dien-3-ol	Terpenoids	15358-81-3	C10H16O	0.00286382	0.00331927	0.00298351	0.00400978	0.00314678	0.002896	0.00371216	0.00403589	0.00354834	0.00326151	0.00472632	0.00513099	0.00265506	0.00253544	0.00266196	0.00352936	0.00352283	0.00373113	0.00380226	0.00335173	0.00359428	0.00364686	0.0036778	0.00382479	0.00344382	0.00324693	0.00286241	0.00287337	0.00301011	0.00337501	0.00332441	0.00373795	0.00359992	0.0042396	0.00402078	0.00437795	0.00404528	0.00385472	0.00411256
o-Xylene	Aromatics	95-47-6	C8H10	0.00307048	0.00353214	0.00323867	0.00512416	0.00506626	0.00478187	0.00537995	0.00494608	0.00551754	0.00566301	0.00603658	0.00671723	0.00412742	0.00372843	0.00368939	0.00346075	0.00339909	0.00340877	0.0110201	0.00655678	0.00805825	0.00668283	0.00770543	0.00675708	0.00340607	0.0034863	0.00385917	0.00476601	0.00577257	0.00525535	0.00619743	0.00577152	0.0053748	0.00548677	0.0060538	0.00593525	0.00789562	0.00775354	0.00818653
p-Cresol	Phenol	106-44-5	C7H8O	0.00345866	0.00386701	0.00363064	0.0042926	0.00368985	0.00272856	0.00371188	0.00430309	0.00377617	0.00359606	0.00457821	0.0049338	0.00320876	0.0028487	0.00337257	0.0041833	0.00421673	0.004161	0.0042198	0.00342981	0.00365571	0.0042429	0.00479047	0.00257721	0.0034769	0.00373697	0.00304938	0.00458393	0.00353407	0.00336025	0.00342583	0.00388093	0.00357035	0.00414695	0.010678	0.0092522	0.00405196	0.00392815	0.00414061
p-Menth-8-en-3-ol, acetate	Ester	89-49-6	C12H20O2	0.0274595	0.0298563	0.0326846	0.0458767	0.0336065	0.0403234	0.0490465	0.051962	0.0419917	0.0458909	0.0625141	0.0672671	0.0297107	0.0276812	0.0309586	0.04882	0.0407234	0.0463553	0.0496544	0.0406094	0.0441382	0.0527607	0.0567726	0.056835	0.041429	0.038928	0.0427698	0.0346329	0.0356784	0.0406295	0.0417407	0.0463915	0.0453436	0.0613666	0.0599702	0.0604783	0.0515539	0.049472	0.0528961
p-Mentha-1,5,8-triene	Terpenoids	21195-59-5	C10H14	0.00286983	0.00328234	0.0037256	0.00526996	0.00411474	0.00394571	0.00796344	0.00617977	0.0054604	0.00551664	0.00699474	0.0082859	0.00608407	0.00364062	0.00358245	0.00578757	0.00517808	0.00351136	0.00724922	0.00538241	0.00586606	0.00592882	0.00676297	0.00903106	0.00555437	0.00559501	0.00612433	0.00452269	0.00313727	0.00577739	0.00583518	0.00627226	0.00637095	0.00659574	0.00822553	0.00697744	0.00706298	0.00677889	0.00723608
trans-.beta.-Ionone	Terpenoids	79-77-6	C13H20O	0.104363	0.114117	0.104113	0.0860137	0.0734367	0.077341	0.0837615	0.0831496	0.0809069	0.0862547	0.11591	0.120021	0.095987	0.0597793	0.0687494	0.0838779	0.0746223	0.0865876	0.0919869	0.071195	0.0741811	0.0801433	0.072667	0.0885056	0.160701	0.122934	0.104305	0.0686439	0.0723837	0.104904	0.094938	0.0927276	0.100773	0.113675	0.0982106	0.110193	0.0866441	0.083094	0.0894493
trans-2-Dodecen-1-ol	Alcohol	69064-37-5	C12H24O	0.0216909	0.0241426	0.0216945	0.0182243	0.0152631	0.0161192	0.0167883	0.0173789	0.017438	0.0193039	0.0239623	0.0248538	0.0169487	0.0120835	0.0138233	0.0176497	0.0148578	0.0177404	0.0207017	0.0154609	0.0163452	0.0195023	0.0152462	0.0197915	0.0322265	0.0231117	0.0256899	0.0137881	0.0139184	0.0213246	0.0210968	0.0184951	0.0194848	0.0218093	0.0193544	0.0228285	0.0193487	0.0185696	0.0197713
trans-Geranic acid methyl ester	Terpenoids	1189-09-9	C11H18O2	0.00539281	0.00573799	0.00600944	0.00567648	0.00494752	0.00501071	0.00513049	0.00576994	0.00543547	0.00477589	0.0065615	0.00745857	0.00435099	0.00378378	0.00370266	0.00560091	0.00488059	0.0058055	0.005713	0.00465454	0.00497621	0.00501417	0.00491333	0.00503516	0.00740759	0.00656899	0.00722814	0.00478416	0.00482326	0.00606664	0.00596365	0.0038143	0.0061323	0.00611843	0.00661824	0.00572604	0.00581242	0.00558069	0.00593181
trans-Linalool oxide (furanoid)	Heterocyclic compound	34995-77-2	C10H18O2	0.00836425	0.0110273	0.0110549	0.00979281	0.00763306	0.00775629	0.00673434	0.00806805	0.00734481	0.00859808	0.00945735	0.0122565	0.0100665	0.0100955	0.0104209	0.0110032	0.0106662	0.011107	0.00786683	0.00675142	0.00797431	0.0101118	0.0107679	0.00945033	0.010163	0.0109744	0.0110144	0.00762798	0.00775099	0.00844846	0.00619847	0.0072922	0.00672567	0.0102874	0.0106797	0.0109848	0.00958784	0.00904409	0.00997022
(E)-CinnamAldehyde	Aldehyde	14371-10-9	C9H8O	0.00149451	0.00172923	0.00168999	0.00200833	0.00155512	0.00180151	0.0020545	0.00242798	0.0022348	0.00243546	0.00328605	0.00362915	0.00166734	0.00165788	0.00138079	0.00234542	0.00206347	0.00242432	0.00259253	0.00200305	0.00222547	0.00262002	0.00234589	0.00253282	0.00243241	0.00211629	0.00197385	0.00187338	0.00180513	0.0017675	0.002261	0.00231138	0.00231268	0.00290989	0.00295121	0.00295271	0.00286248	0.00274958	0.00292972
.alpha.-Calacorene	Terpenoids	21391-99-1	C15H20	0.00494435	0.00530054	0.0045124	0.00478738	0.00370958	0.00423383	0.00490302	0.00496435	0.00476519	0.00341009	0.0040222	0.00402637	0.00391969	0.00284506	0.00328114	0.00850958	0.00685825	0.00811643	0.00778669	0.0066715	0.00721277	0.00602439	0.00623733	0.00638455	0.00566477	0.00479165	0.00448197	0.00336701	0.00391741	0.00451285	0.00239388	0.00223242	0.00291147	0.00127662	0.00107995	0.00114297	0.00347821	0.00338632	0.00360093
1-Heptanol	Alcohol	111-70-6	C7H16O	0.00218086	0.00204055	0.00199096	0.0018664	0.00159072	0.00137712	0.00201235	0.00178973	0.00195662	0.00585481	0.00704524	0.00668174	0.0022395	0.00209323	0.00234694	0.00193689	0.00208534	0.00227969	0.00196867	0.00228387	0.00180711	0.00592368	0.00612269	0.00485237	0.00160433	0.00158787	0.00192077	0.00135074	0.0013701	0.00128785	0.00131402	0.00171613	0.00151993	0.00355631	0.00427648	0.00384474	0.00334531	0.0031102	0.00329547
1-Nonanol	Alcohol	143-08-8	C9H20O	0.0298249	0.0286908	0.0296793	0.065322	0.0541827	0.0567691	0.0682942	0.0959694	0.0746666	0.107897	0.136791	0.159594	0.0210662	0.0180036	0.017393	0.0311497	0.0374964	0.0373818	0.0697706	0.0543545	0.0584187	0.0890759	0.0927811	0.0853991	0.023691	0.0196371	0.017969	0.0235031	0.0227849	0.0209045	0.0316779	0.0346914	0.034235	0.0431196	0.0467369	0.0430517	0.0534213	0.0519123	0.0501521
1-Octen-3-ol	Alcohol	3391-86-4	C8H16O	0.00517398	0.00611205	0.0059095	0.00276615	0.00193392	0.00231341	0.0037186	0.00379675	0.00394806	0.00239258	0.00327312	0.00375511	0.00407795	0.00437141	0.00466009	0.00236379	0.00232585	0.00227826	0.00486346	0.00422031	0.00417812	0.00242797	0.00306423	0.00255655	0.00403899	0.0046456	0.0037341	0.00277499	0.00314209	0.00346111	0.00256079	0.00314193	0.002646	0.00281747	0.00333022	0.00280934	0.00505661	0.0048506	0.00517708
1-Octen-3-one	Ketone	4312-99-6	C8H14O	0.00227445	0.00230611	0.00248863	0.00170699	0.00180193	0.00185341	0.00185142	0.00156366	0.00166918	0.00213064	0.00246432	0.00243933	0.00127165	0.00140934	0.00148665	0.00160412	0.00131891	0.00150017	0.00187576	0.0015506	0.00132855	0.00184586	0.00181514	0.00200506	0.00176464	0.00164931	0.00164588	0.0013697	0.00108583	0.0013755	0.00151199	0.00162393	0.00137613	0.00212057	0.0019415	0.00188627	0.00215619	0.00209556	0.0021757
1H-Pyrrole-2,5-dione, 3-ethyl-4-methyl-	Heterocyclic compound	20189-42-8	C7H9NO2	0.173216	0.206427	0.201073	0.28573	0.234001	0.244182	0.298935	0.320336	0.298229	0.32318	0.438639	0.467599	0.207151	0.176682	0.193194	0.298248	0.278882	0.298315	0.312231	0.271213	0.28882	0.33362	0.346558	0.348491	0.262551	0.246338	0.24187	0.219746	0.225603	0.255447	0.26546	0.291087	0.29098	0.390569	0.379845	0.375749	0.320699	0.30717	0.32853
2-Acetyl-1-pyrroline	Heterocyclic compound	85213-22-5	C6H9NO	0.180184	0.212113	0.177309	0.323315	0.271972	0.279096	0.348648	0.359502	0.375677	0.542319	0.623911	0.701467	0.145358	0.140308	0.1601	0.266946	0.270803	0.27996	0.347339	0.29148	0.311798	0.482034	0.556757	0.491686	0.0664681	0.0621384	0.0521043	0.0449505	0.045753	0.0536462	0.0502091	0.04787	0.0452471	0.0484184	0.0500114	0.0471176	0.0174752	0.0165487	0.0176499
2-Furanmethanol	Alcohol	98-00-0	C5H6O2	3.98683	4.38859	4.40587	6.79442	6.31578	6.24361	7.18287	7.49879	7.79453	7.52906	9.01948	9.55239	5.59124	5.42808	5.50051	7.40495	6.95296	7.39493	8.73593	7.57235	7.6152	7.62938	8.29593	7.64833	6.19361	6.20562	6.02773	6.49016	6.49811	6.69989	7.61848	7.39996	7.98953	9.48529	10.0434	9.4382	8.57985	8.28878	8.71586
2-Heptanone	Ketone	110-43-0	C7H14O	0.00279835	0.00320535	0.00281592	0.00300391	0.00209	0.00293386	0.0032317	0.00341884	0.00312366	0.00312254	0.00531032	0.00371696	0.00240642	0.00219065	0.00245552	0.00331809	0.00279802	0.00319301	0.00353316	0.00318321	0.00283286	0.00303157	0.00288193	0.00284662	0.0025939	0.00289927	0.00248694	0.00274622	0.00307186	0.00259288	0.00241022	0.00295605	0.0032286	0.00315704	0.00374188	0.00324421	0.00320253	0.0032152	0.00328209
2-Nonanone	Ketone	821-55-6	C9H18O	0.0422936	0.0546259	0.0535208	0.0754935	0.0604725	0.0579506	0.0691647	0.0840065	0.0760916	0.0855636	0.109049	0.126695	0.0537152	0.0485772	0.0493208	0.0759724	0.0732527	0.0772098	0.0846015	0.0650216	0.0705672	0.0874575	0.0959593	0.083881	0.0659547	0.0667128	0.0597623	0.0571458	0.0629108	0.0684286	0.0643569	0.0720776	0.0695095	0.0972246	0.113958	0.0983975	0.0882679	0.0845298	0.090406
3-Hexenal, (Z)-	Aldehyde	6789-80-6	C6H10O	0.164293	0.180619	0.161205	0.152354	0.131861	0.133647	0.127058	0.127616	0.119845	0.108978	0.133329	0.135483	0.118209	0.114624	0.119142	0.137534	0.13796	0.149512	0.139938	0.118523	0.129904	0.123239	0.138209	0.127683	0.113018	0.136072	0.113299	0.102514	0.111467	0.119167	0.109147	0.11353	0.112302	0.122989	0.137757	0.129012	0.122601	0.11795	0.126082
BenzAldehyde	Aldehyde	100-52-7	C7H6O	0.015503	0.0129886	0.0168909	0.0144144	0.00989228	0.00972274	0.0133013	0.0205515	0.0193319	0.0628766	0.0791101	0.0851041	0.0184732	0.0194665	0.0307556	0.0175137	0.018693	0.0173752	0.0272901	0.0237509	0.0256631	0.0631674	0.0649457	0.0565386	0.18958	0.14368	0.120899	0.0614613	0.0468039	0.0412767	0.0257632	0.0376194	0.033268	0.04211	0.0474351	0.0440636	0.0634749	0.0597287	0.0636423
Benzyl Alcohol	Alcohol	100-51-6	C7H8O	0.0472447	0.0339962	0.0291042	0.0583212	0.0495115	0.051242	0.0471816	0.117597	0.112658	0.13225	0.167228	0.206982	0.0324208	0.0285398	0.0247369	0.0922421	0.0967268	0.104376	0.096921	0.0836096	0.0922406	0.155784	0.172112	0.170354	0.0284773	0.0244333	0.0206119	0.0299049	0.0385413	0.0361269	0.0620047	0.0860125	0.0762932	0.139848	0.134913	0.161161	0.122447	0.114044	0.120036
Furan, 2-pentyl-	Heterocyclic compound	3777-69-3	C9H14O	0.0169376	0.0197381	0.0167323	0.0242783	0.0215895	0.0203701	0.0133143	0.0163179	0.0147837	0.0196289	0.0209138	0.025514	0.0247704	0.0231319	0.0338817	0.0325967	0.0366263	0.0325799	0.0213057	0.0162346	0.0170159	0.0208947	0.0231986	0.0202256	0.0148652	0.0154836	0.0138144	0.0205617	0.0227881	0.0208554	0.0150538	0.0154486	0.0156365	0.0213676	0.0247048	0.022533	0.0195655	0.0195546	0.0202064
Geraniol	Terpenoids	106-24-1	C10H18O	0.00995415	0.0106461	0.0119285	0.0120665	0.010417	0.0100427	0.0110153	0.0126712	0.0113489	0.0111006	0.0146475	0.016904	0.00890276	0.0082651	0.00854061	0.0125684	0.0121781	0.012605	0.0129589	0.0107012	0.0120992	0.0126925	0.0137741	0.0114369	0.0130979	0.011929	0.011978	0.010487	0.0102454	0.0119332	0.0115959	0.0120184	0.0122076	0.0136233	0.015067	0.013809	0.0130548	0.0128177	0.0134815
Heptanal	Aldehyde	111-71-7	C7H14O	0.00689378	0.00746695	0.00700841	0.0110467	0.0114578	0.00874542	0.017077	0.0219828	0.0227379	0.0394377	0.0397659	0.0359351	0.00628121	0.00588134	0.0059884	0.0153909	0.0151171	0.0158234	0.024595	0.020779	0.0208562	0.0354471	0.0397731	0.0322771	0.00215365	0.00164519	0.0019723	0.00122349	0.0011827	0.000901879	0.00104177	0.001319	0.00128124	0.0064402	0.00704128	0.0062091	0.00307223	0.00302141	0.00318394
Hexanal	Aldehyde	66-25-1	C6H12O	8.03171	8.5181	7.67338	7.26157	5.9897	6.2846	6.03662	5.56326	5.70522	5.12052	6.40936	6.96295	5.58217	5.36919	5.56333	6.80256	6.4231	6.90382	6.59097	5.24015	6.08446	5.72669	6.43632	5.80666	5.342	6.47917	5.12117	4.98591	5.54284	5.66901	5.08724	5.39978	5.32999	5.85876	6.53941	6.11569	5.92546	5.7478	6.07667
Nonanal	Aldehyde	124-19-6	C9H18O	0.0230293	0.0150756	0.0171002	0.0180561	0.0130207	0.0135919	0.0177314	0.0401698	0.037199	0.0585469	0.0572714	0.0610113	0.0310454	0.026635	0.0249137	0.0308499	0.0351434	0.0321308	0.0509284	0.0352415	0.0413296	0.0733258	0.0848535	0.0690533	0.04064	0.0451671	0.0416503	0.0325784	0.035014	0.0350309	0.0360854	0.0419299	0.0341466	0.0567022	0.067124	0.0639083	0.0631172	0.06276	0.0666532
Pentanal	Aldehyde	110-62-3	C5H10O	2.96246	3.02182	3.06969	3.15392	2.71949	3.09738	3.33038	3.76417	3.43492	3.31594	3.78857	3.86807	2.94372	2.78191	2.70257	3.36155	3.41339	3.36691	3.85363	3.68131	3.35038	3.61391	3.79391	3.5532	2.92113	2.63665	2.76829	2.81234	2.67386	2.61507	3.30187	3.14311	3.21331	3.51404	3.40713	3.25989	3.30791	3.14215	3.35094
Pyrrole	Heterocyclic compound	109-97-7	C4H5N	0.010975	0.0139191	0.0120981	0.00915252	0.00863858	0.00837974	0.00706526	0.00676562	0.00611929	0.00859108	0.0103234	0.0122118	0.00797637	0.00643902	0.00789156	0.00923502	0.00778192	0.00839517	0.00798074	0.00575453	0.00813558	0.010957	0.012761	0.0110975	-	-	-	-	-	-	-	-	-	-	-	-	0.00656022	0.00640907	0.00659781
Tridecane	Hydrocarbons	629-50-5	C13H28	0.0224639	0.0259086	0.0239567	0.0252688	0.0233507	0.0249813	0.0248816	0.0249179	0.0266175	0.0225491	0.0294694	0.0318528	0.0182356	0.015793	0.0179692	0.0251122	0.0227012	0.0268017	0.024619	0.0199079	0.0209852	0.0213175	0.0216008	0.0202504	0.0322596	0.0260647	0.0272464	0.0187577	0.0199555	0.0241916	0.0275254	0.0275576	0.02726	0.027443	0.0266934	0.0254095	0.0255814	0.0246457	0.0262164

## Sheet: Table S2
Table S2:212 metabolic differentials were obtained from the metabolites of YX430 grains by limiting the conditions to VIP > 1 and P < 0.05
Compounds	Category	CAS	Formula	VIP	P-value	FDR
2,6-Dimethyl-2-trans-6-octadiene	Terpenoids	2609-23-6	C10H18	1.2652	0.000175044	0.000419881
Bicyclo[3.1.0]hex-3-en-2-one, 4-methyl-1-(1-methylethyl)-	Terpenoids	24545-81-1	C10H14O	1.28452	1.65383e-08	1.3544e-07
2,6-Octadienal, 3,7-dimethyl-, (Z)-	Terpenoids	106-26-3	C10H16O	1.22756	1.99216e-05	6.26638e-05
2-Methylisoborneol	Terpenoids	2371-42-8	C11H20O	1.13199	0.00455534	0.00764294
7-Octen-4-ol, 2-methyl-6-methylene-, (S)-	Terpenoids	35628-05-8	C10H18O	1.2145	0.000538106	0.00113468
Furan, 3-(4-methyl-3-pentenyl)-	Terpenoids	539-52-6	C10H14O	1.23302	0.000309592	0.000695927
p-Mentha-1,5,8-triene	Terpenoids	21195-59-5	C10H14	1.13385	0.00383828	0.0065946
(1.alpha.,2.beta.,5.alpha.)-2-methyl-5-(1-methylethenyl)-Cyclohexanol	Terpenoids	38049-26-2	C10H18O	1.1244	8.16082e-07	3.80225e-06
Linalool	Terpenoids	78-70-6	C10H18O	1.21252	6.73864e-05	0.000182008
cis-Dihydrocarvone	Terpenoids	3792-53-8	C10H16O	1.1401	1.56045e-05	5.00153e-05
1,3,8-p-Menthatriene	Terpenoids	18368-95-1	C10H14	1.27099	1.12748e-05	3.79709e-05
Bicyclo[3.2.1]oct-2-ene, 3-methyl-4-methylene-	Terpenoids	49826-53-1	C10H14	1.33681	7.91765e-07	3.70753e-06
2,6-Octadienal, 3,7-dimethyl-, (E)-	Terpenoids	141-27-5	C10H16O	1.06945	0.00159404	0.00298421
3,6-Octadien-1-ol, 3,7-dimethyl-, (Z)-	Terpenoids	5944-20-7	C10H18O	1.25178	1.52783e-05	4.93955e-05
Carvone	Terpenoids	99-49-0	C10H14O	1.24209	9.71365e-06	3.33168e-05
(-)-Carvone	Terpenoids	6485-40-1	C10H14O	1.25826	3.70981e-06	1.45497e-05
Thujone	Terpenoids	546-80-5	C10H16O	1.27884	1.55289e-05	4.9945e-05
o-Mentha-1(7),8-dien-3-ol	Terpenoids	15358-81-3	C10H16O	1.05099	0.00335884	0.0058356
2,4-Cycloheptadien-1-one, 2,6,6-trimethyl-	Terpenoids	503-93-5	C10H14O	1.27038	0.000354145	0.000780043
3-Oxatricyclo[4.1.1.0(2,4)]octane, 2,7,7-trimethyl-	Terpenoids	1686-14-2	C10H16O	1.25739	4.42547e-05	0.00012755
1,3,6-Octatriene, 3,7-dimethyl-, (Z)-	Terpenoids	3338-55-4	C10H16	1.26996	0.000265203	0.000608658
Bicyclo[3.1.1]hept-2-ene-2-carboxaldehyde, 6,6-dimethyl-	Terpenoids	564-94-3	C10H14O	1.25375	0.000130785	0.000322881
(-)-trans-Isopiperitenol	Terpenoids	74410-00-7	C10H16O	1.32273	6.06369e-09	6.19363e-08
6-Octen-1-ol, 7-methyl-3-methylene-	Terpenoids	13066-51-8	C10H18O	1.14864	0.00717405	0.011331
D-Limonene	Terpenoids	5989-27-5	C10H16	1.251	0.00135333	0.00258036
Levomenthol	Terpenoids	2216-51-5	C10H20O	1.1358	1.03568e-05	3.53271e-05
Geraniol	Terpenoids	106-24-1	C10H18O	1.07	0.0047215	0.00785087
3-Isopropylidene-5-methyl-hex-4-en-2-one	Ketone	64149-32-2	C10H16O	1.2221	2.08766e-06	8.80037e-06
3-Penten-2-one, 4-methyl-	Ketone	141-79-7	C6H10O	1.34799	7.56337e-07	3.5686e-06
Apocynin	Ketone	498-02-2	C9H10O3	1.03893	0.0179283	0.0251348
(E)-2,6-Dimethylocta-2,5,7-trien-4-one	Ketone	33746-72-4	C10H14O	1.26661	0.000294223	0.000664848
8-Nonen-2-one	Ketone	5009-32-5	C9H16O	1.28688	6.51726e-05	0.000177388
3,5-Octadien-2-one	Ketone	38284-27-4	C8H12O	1.29523	2.81174e-06	1.13139e-05
2-Butanone, 4-phenyl-	Ketone	2550-26-7	C10H12O	1.2168	1.35877e-05	4.43929e-05
2-Heptanone, 4,6-dimethyl-	Ketone	19549-80-5	C9H18O	1.21865	0.000188618	0.000448965
3-Octen-2-one, (E)-	Ketone	18402-82-9	C8H14O	1.17172	0.0110593	0.0166472
Cyclohexanone, 2,2,6-trimethyl-	Ketone	2408-37-9	C9H16O	1.28248	6.54547e-05	0.000177895
4,6-Octadiyn-3-one, 2-methyl-	Ketone	29743-33-7	C9H10O	1.26828	0.000231058	0.000538942
3-Octen-2-one	Ketone	1669-44-9	C8H14O	1.2452	0.00260575	0.00464438
2-Nonanone	Ketone	821-55-6	C9H18O	1.27261	6.27649e-06	2.25251e-05
Tetradecane, 2,6,10-trimethyl-	Hydrocarbons	14905-56-7	C17H36	1.0126	0.0014543	0.0027449
Undecane, 3,9-dimethyl-	Hydrocarbons	17301-31-4	C13H28	1.16433	1.43308e-05	4.64937e-05
Undecane, 5,7-dimethyl-	Hydrocarbons	17312-83-3	C13H28	1.05666	0.0120106	0.017791
E-1-Methoxy-4-hexene	Hydrocarbons	134777-60-9	C7H14O	1.19119	9.34913e-05	0.000242062
Decane	Hydrocarbons	124-18-5	C10H22	1.18773	2.46345e-06	1.00663e-05
Dodecane	Hydrocarbons	112-40-3	C12H26	1.10553	0.00585454	0.00946398
Nonane, 5-methyl-5-propyl-	Hydrocarbons	17312-75-3	C13H28	1.01487	0.000450535	0.000970504
Undecane, 4,4-dimethyl-	Hydrocarbons	17312-68-4	C13H28	1.11947	0.000339796	0.000752897
Tetradecane, 4-methyl-	Hydrocarbons	25117-24-2	C15H32	1.20799	2.24796e-08	1.71974e-07
Undecane, 3,4-dimethyl-	Hydrocarbons	17312-78-6	C13H28	1.27402	5.50351e-06	2.02997e-05
Tetradecane, 2-methyl-	Hydrocarbons	1560-95-8	C15H32	1.18613	1.22091e-08	1.08369e-07
Decane, 2,4-dimethyl-	Hydrocarbons	2801-84-5	C12H26	1.3068	1.3104e-05	4.30395e-05
Nonane, 2,6-dimethyl-	Hydrocarbons	17302-28-2	C11H24	1.00685	0.000571035	0.00118742
Octane, 2,6,6-trimethyl-	Hydrocarbons	54166-32-4	C11H24	1.0284	0.0337789	0.0447576
Nonane, 2-methyl-	Hydrocarbons	871-83-0	C10H22	1.1837	0.00211891	0.00385804
1H-Indene, 1-ethylidene-	Hydrocarbons	2471-83-2	C11H10	1.23037	5.28686e-06	1.97742e-05
1,3-Hexadiene, 3-ethyl-2-methyl-	Hydrocarbons	61142-36-7	C9H16	1.31073	6.98667e-05	0.000186913
1,7-Nonadiene, 4,8-dimethyl-	Hydrocarbons	62108-28-5	C11H20	1.21089	0.00263242	0.00467847
Albene	Hydrocarbons	38451-64-8	C12H18	1.27795	8.25909e-06	2.88602e-05
2,6-Dimethyl-1,3,5,7-octatetraene, E,E-	Hydrocarbons	460-01-5	C10H14	1.02307	0.00305678	0.0053508
Undecane, 4,8-dimethyl-	Hydrocarbons	17301-33-6	C13H28	1.1841	0.000170857	0.00041143
Bicyclo(3.3.1)non-2-ene	Hydrocarbons	6671-66-5	C9H14	1.2749	8.00889e-05	0.000210886
Undecane, 4-methyl-	Hydrocarbons	2980-69-0	C12H26	1.19569	0.000170162	0.000410288
2,6-Dimethyldecane	Hydrocarbons	13150-81-7	C12H26	1.2801	9.80816e-06	3.35789e-05
1,7-Octadiene, 2,7-dimethyl-3,6-bis(methylene)-	Hydrocarbons	16714-60-6	C12H18	1.27827	5.53288e-06	2.03676e-05
Nonane, 5-(2-methylpropyl)-	Hydrocarbons	62185-53-9	C13H28	1.16558	0.000221873	0.000519475
2-Furanmethanethiol, 5-methyl-	Heterocyclic compound	59303-05-8	C6H8OS	1.21969	0.000538347	0.00113468
Pyrazine, 2-methyl-6-(methylthio)-	Heterocyclic compound	2884-13-1	C6H8N2S	1.19248	5.76505e-05	0.000160198
Hygrine	Heterocyclic compound	496-49-1	C8H15NO	1.21246	0.000398928	0.000867377
2-Furanpropanoic acid, ethyl ester	Heterocyclic compound	10031-90-0	C9H12O3	1.18658	3.00405e-05	9.01753e-05
Ethanone, 1-(2-thienyl)-	Heterocyclic compound	88-15-3	C6H6OS	1.23756	0.000101578	0.000259031
Succinimide	Heterocyclic compound	123-56-8	C4H5NO2	1.14202	3.25163e-06	1.29162e-05
5-Methyloxazolidine	Heterocyclic compound	58328-22-6	C4H9NO	1.06494	0.000460164	0.000988953
2,5-Pyrrolidinedione, 1-ethyl-	Heterocyclic compound	2314-78-5	C6H9NO2	1.15619	0.000297896	0.000670447
1-ethenyl-2-Pyrrolidinone	Heterocyclic compound	88-12-0	C6H9NO	1.29017	4.19404e-05	0.000121067
Tropinone	Heterocyclic compound	532-24-1	C8H13NO	1.06842	0.000275145	0.000629144
3-Acetyl-2,5-dimethyl furan	Heterocyclic compound	10599-70-9	C8H10O2	1.21655	0.000193087	0.000457844
2H-Pyran-2-one, tetrahydro-6-methyl-	Heterocyclic compound	823-22-3	C6H10O2	1.2745	8.55914e-05	0.000223475
Thiophene, 2-hexyl-	Heterocyclic compound	18794-77-9	C10H16S	1.07461	0.000529897	0.00112068
2(5H)-Furanone, 5-ethyl-3-hydroxy-4-methyl-	Heterocyclic compound	698-10-2	C7H10O3	1.12864	1.23398e-06	5.48798e-06
3-Methyl-1-(3-methyl-2-furyl)-1-butanone	Heterocyclic compound	488-05-1	C10H14O2	1.10408	0.00590681	0.00953191
1H-Pyrazole-1-carboximidamide, 3,5-dimethyl-	Heterocyclic compound	22906-75-8	C6H10N4	1.27405	6.71222e-06	2.39023e-05
2,4-Imidazolidinedione, 1-methyl-	Heterocyclic compound	616-04-6	C4H6N2O2	1.26422	2.37392e-05	7.30649e-05
Ethanone, 1-(2-methyl-1,3-dithiolan-2-yl)-	Heterocyclic compound	33266-07-8	C6H10OS2	1.02114	0.0126662	0.0186138
2-Thiophenemethanethiol	Heterocyclic compound	6258-63-5	C5H6S2	1.28835	8.2363e-06	2.88415e-05
2-Isobutylthiazole	Heterocyclic compound	18640-74-9	C7H11NS	1.16835	0.00439738	0.00741809
3-Acetyl-1H-pyrroline	Heterocyclic compound	1072-82-8	C6H7NO	1.27966	0.000106307	0.000269243
1H-1,2,4-Triazole, 3-chloro-	Heterocyclic compound	6818-99-1	C2H2ClN3	1.2385	9.47955e-06	3.27555e-05
2-Methyl-3-furanthiol	Heterocyclic compound	28588-74-1	C5H6OS	1.06569	0.0003861	0.000840468
Thiophene, 3-ethyl-	Heterocyclic compound	1795-01-3	C6H8S	1.10575	0.000103469	0.000263493
1,3,5-Triazaadamantan-7-ol	Heterocyclic compound	130267-10-6	C7H13N3O	1.11303	6.45786e-06	2.30869e-05
Arecoline	Heterocyclic compound	63-75-2	C8H13NO2	1.2094	5.04738e-05	0.000142168
1,3-Dioxolane, 2-butyl-2-ethyl-	Heterocyclic compound	935-49-9	C9H18O2	1.30504	8.84218e-06	3.07532e-05
2-Hexanoylfuran	Heterocyclic compound	14360-50-0	C10H14O2	1.29112	0.000116946	0.000292997
1H-Pyrazole, 1,3,5-trimethyl-	Heterocyclic compound	1072-91-9	C6H10N2	1.22208	0.00411368	0.00699248
2-Ethylpiperidine	Heterocyclic compound	1484-80-6	C7H15N	1.278	4.90794e-05	0.000139083
1H-Pyrrole-3-carbonitrile	Heterocyclic compound	7126-38-7	C5H4N2	1.25845	0.000564022	0.00117679
Pyridine, 2,3,4,5-tetrahydro-6-propyl-	Heterocyclic compound	1604-01-9	C8H15N	1.2053	2.48673e-09	2.96335e-08
1H-Imidazole-4-methanol	Heterocyclic compound	822-55-9	C4H6N2O	1.20511	4.12635e-06	1.59147e-05
2-Acetyl-1-pyrroline	Heterocyclic compound	85213-22-5	C6H9NO	1.26586	4.95697e-08	3.37546e-07
1H-Pyrrole-2,5-dione, 3-ethyl-4-methyl-	Heterocyclic compound	20189-42-8	C7H9NO2	1.26696	6.71031e-07	3.22338e-06
Propanoic acid, hexyl ester	Ester	2445-76-3	C9H18O2	1.25087	0.000241319	0.000560065
1-Ethylpropyl acetate	Ester	620-11-1	C7H14O2	1.2592	0.000753943	0.00151522
Hexanoic acid, butyl ester	Ester	626-82-4	C10H20O2	1.152	6.27102e-07	3.07595e-06
Butanoic acid, 3-methyl-, 2-methylbutyl ester	Ester	2445-77-4	C10H20O2	1.23419	0.000313466	0.000702936
Isobornyl formate	Ester	1200-67-5	C11H18O2	1.22543	0.000116814	0.000292997
Butanoic acid, 2-pentenyl ester, (Z)-	Ester	42125-13-3	C9H16O2	1.24553	5.22966e-05	0.000146635
Butanoic acid, 2-methyl-, 2-methylbutyl ester	Ester	2445-78-5	C10H20O2	1.1773	0.000967672	0.00188367
3-Hexen-1-ol, propanoate, (Z)-	Ester	33467-74-2	C9H16O2	1.25847	3.10232e-05	9.27204e-05
2(3H)-Furanone, 5-ethyldihydro-	Ester	695-06-7	C6H10O2	1.11634	5.5159e-05	0.000153965
Butanoic acid, 2-methyl-, 2-methylpropyl ester	Ester	2445-67-2	C9H18O2	1.18971	4.17187e-06	1.6057e-05
Butanoic acid, 3-hexenyl ester, (Z)-	Ester	16491-36-4	C10H18O2	1.1343	0.00466743	0.00778184
Hexanoic acid, 2-methylbutyl ester	Ester	2601-13-0	C11H22O2	1.26229	2.14795e-06	9.01363e-06
Butanoic acid, butyl ester	Ester	109-21-7	C8H16O2	1.19747	2.32632e-06	9.65318e-06
Hexanedioic acid, dimethyl ester	Ester	627-93-0	C8H14O4	1.22585	3.15426e-06	1.25832e-05
Ethyl 2-hexenoate, trans-	Ester	27829-72-7	C8H14O2	1.23829	0.000584125	0.00121058
Benzoic acid, ethyl ester	Ester	93-89-0	C9H10O2	1.25331	5.33111e-05	0.000149255
Butanoic acid, 3-methyl-, hexyl ester	Ester	10032-13-0	C11H22O2	1.24974	4.11168e-06	1.58911e-05
3-Hexenoic acid, ethyl ester	Ester	2396-83-0	C8H14O2	1.1904	1.3971e-05	4.5565e-05
1-Butanol, 3-methyl-, formate	Ester	110-45-2	C6H12O2	1.13684	0.000253257	0.00058268
Heptanoic acid, ethyl ester	Ester	106-30-9	C9H18O2	1.26616	6.14334e-05	0.000167701
Isopentyl hexanoate	Ester	2198-61-0	C11H22O2	1.24981	6.91733e-06	2.4494e-05
L-Norleucine, methyl ester	Ester	21754-55-2	C7H15NO2	1.20383	0.000185264	0.000442114
3-Octen-1-ol, acetate, (Z)-	Ester	69668-83-3	C10H18O2	1.09089	1.28712e-05	4.26732e-05
Methyl 6-chloronicotinate	Ester	73781-91-6	C7H6ClNO2	1.22543	0.000332868	0.000738426
2-Octenoic acid, ethyl ester	Ester	2351-90-8	C10H18O2	1.24328	7.22508e-06	2.54866e-05
2,4-Decadienoic acid, ethyl ester, (E,Z)-	Ester	3025-30-7	C12H20O2	1.01653	0.00486531	0.00806834
Acetic acid, 4-methylphenyl ester	Ester	140-39-6	C9H10O2	1.21839	0.000734509	0.00148097
Methyl salicylate	Ester	119-36-8	C8H8O3	1.3384	1.33359e-07	7.60471e-07
Furfuryl pentanoate	Ester	36701-01-6	C10H14O3	1.25455	5.16322e-06	1.943e-05
3-Mercaptohexyl acetate	Ester	136954-20-6	C8H16O2S	1.02457	0.0140235	0.0203193
Benzoic acid, methyl ester	Ester	93-58-3	C8H8O2	1.04041	0.0170674	0.024073
4-Methylhexyl 3-methylbutanoate	Ester	1215127-80-2	C12H24O2	1.09498	0.000313159	0.000702936
2-Ethylhexyl acrylate	Ester	103-11-7	C11H20O2	1.06229	0.00237861	0.00428058
2,4-Hexadienoic acid, ethyl ester, (2E,4E)-	Ester	2396-84-1	C8H12O2	1.29846	1.72013e-05	5.48494e-05
Acetic acid, (propylthio)-, methyl ester	Ester	20600-65-1	C6H12O2S	1.25499	0.00016782	0.000405166
Propanoic acid, 2-methyl-, 2-methylbutyl ester	Ester	2445-69-4	C9H18O2	1.06573	0.000284667	0.000648458
p-Menth-8-en-3-ol, acetate	Ester	89-49-6	C12H20O2	1.17287	0.000209449	0.000492244
2-Propenoic acid, 2-methoxyethyl ester	Ester	3121-61-7	C6H10O3	1.08385	6.98786e-05	0.000186913
Butanedioic acid, diethyl ester	Ester	123-25-1	C8H14O4	1.20618	2.12678e-05	6.61153e-05
Hexanoic acid, 3-oxo-, ethyl ester	Ester	3249-68-1	C8H14O3	1.06331	0.0139833	0.0202769
4-Heptanol, 2,6-dimethyl-, acetate	Ester	10250-45-0	C11H22O2	1.22441	3.18794e-05	9.48222e-05
Benzene, 1-ethyl-4-methoxy-	Aromatics	1515-95-3	C9H12O	1.27515	8.82963e-07	4.06294e-06
Benzene, 1,2-dichloro-4-methyl-	Aromatics	95-75-0	C7H6Cl2	1.31055	1.10894e-06	5.00367e-06
Benzene, 1,2,4-trimethyl-	Aromatics	95-63-6	C9H12	1.14995	0.0060353	0.00972238
Phenol, 4-(2-propenyl)-	Aromatics	501-92-8	C9H10O	1.25081	3.11322e-05	9.2897e-05
Naphthalene	Aromatics	91-20-3	C10H8	1.34266	8.18778e-08	5.09066e-07
o-Xylene	Aromatics	95-47-6	C8H10	1.01568	0.000111069	0.000280922
Benzene, 1-ethenyl-4-methoxy-	Aromatics	637-69-4	C9H10O	1.09802	0.0398641	0.0517509
Benzene, (2-methoxyethyl)-	Aromatics	3558-60-9	C9H12O	1.29078	5.11125e-05	0.000143749
Mesitylene	Aromatics	108-67-8	C9H12	1.31571	3.97458e-06	1.54576e-05
Styrene	Aromatics	100-42-5	C8H8	1.01933	0.000691261	0.00140905
Naphthalene, 2-methyl-	Aromatics	91-57-6	C11H10	1.26779	4.084e-06	1.5817e-05
Benzene, 1-ethyl-3,5-dimethyl-	Aromatics	934-74-7	C10H14	1.23852	9.06727e-07	4.14154e-06
Benzene, 1-ethyl-3-methyl-	Aromatics	620-14-4	C9H12	1.23006	1.66323e-07	9.20223e-07
Benzene, 1,2,4,5-tetramethyl-	Aromatics	95-93-2	C10H14	1.14037	0.000323555	0.000722347
cis-4-Decenal	Aldehyde	21662-09-9	C10H18O	1.12727	0.00669223	0.0106514
Decanal	Aldehyde	112-31-2	C10H20O	1.00998	0.00351844	0.00607267
3-Hexenal	Aldehyde	4440-65-7	C6H10O	1.14063	0.0033631	0.00583754
4-Decenal, (E)-	Aldehyde	65405-70-1	C10H18O	1.15159	4.46686e-05	0.000128344
5-Ethylcyclopent-1-enecarboxAldehyde	Aldehyde	36431-60-4	C8H12O	1.2371	0.00172013	0.00319133
5-Hydroxymethylfurfural	Aldehyde	67-47-0	C6H6O3	1.23869	7.23173e-05	0.000192604
(Z,Z)-3,6-Nonadienal	Aldehyde	21944-83-2	C9H14O	1.25688	3.56132e-05	0.000104755
6-Nonenal, (Z)-	Aldehyde	2277-19-2	C9H16O	1.2785	0.000101301	0.000258679
5-propan-2-ylbicyclo[3.1.0]hex-2-ene-2-carbAldehyde	Aldehyde	57129-54-1	C10H14O	1.20204	0.000117982	0.000294325
2-Isopropyl-5-methylhex-2-enal	Aldehyde	35158-25-9	C10H18O	1.27535	6.74646e-05	0.000182008
1-Cyclohexene-1-carboxAldehyde, 4-(1-methylethenyl)-, (S)-	Aldehyde	18031-40-8	C10H14O	1.16162	0.00449373	0.00754638
2-Decenal, (Z)-	Aldehyde	2497-25-8	C10H18O	1.24748	3.43235e-06	1.3576e-05
AcetAldehyde, tetramer	Aldehyde	108-62-3	C8H16O4	1.11294	1.84439e-05	5.83117e-05
Hexanal	Aldehyde	66-25-1	C6H12O	1.24615	0.000383281	0.000838259
3-Hexenal, (Z)-	Aldehyde	6789-80-6	C6H10O	1.24297	4.98223e-05	0.000140546
Heptanal	Aldehyde	111-71-7	C7H14O	1.34868	0.000161663	0.000391316
BenzAldehyde	Aldehyde	100-52-7	C7H6O	1.14765	4.69934e-09	5.05683e-08
Nonanal	Aldehyde	124-19-6	C9H18O	1.19808	0.000771628	0.00154256
(E)-CinnamAldehyde	Aldehyde	14371-10-9	C9H8O	1.32805	3.95548e-06	1.54156e-05
Cyclohexanol, 2-methyl-3-(1-methylethenyl)-, (1.alpha.,2.alpha.,3.alpha.)-	Alcohol	54244-81-4	C10H18O	1.25251	1.18967e-05	3.98485e-05
6-Undecanol	Alcohol	23708-56-7	C11H24O	1.09006	0.00471507	0.0078472
2-Nonanol	Alcohol	628-99-9	C9H20O	1.2021	0.000879169	0.00173685
1-Nonen-4-ol	Alcohol	35192-73-5	C9H18O	1.25958	3.87157e-05	0.000112282
1-Cyclopentene-1-methanol, 2-methyl-5-(1-methylethyl)-	Alcohol	80113-82-2	C10H18O	1.07934	0.0189487	0.0264258
2,4-Decadien-1-ol	Alcohol	14507-02-9	C10H18O	1.0053	0.00687108	0.0109081
Ethanol, 2-(2-hydroxyethoxy)-, 1-nitrate	Alcohol	20633-16-3	C4H9NO5	1.12217	0.000591658	0.0012221
3-Hexen-1-ol, (Z)-	Alcohol	928-96-1	C6H12O	1.09394	0.000318485	0.000713329
1-Hexanol, 3,5,5-trimethyl-	Alcohol	3452-97-9	C9H20O	1.07736	0.00012402	0.000307403
Benzenemethanol, .alpha.-2-propenyl-	Alcohol	936-58-3	C10H12O	1.25276	6.85187e-06	2.43085e-05
Cyclohexanemethanol, .alpha.,.alpha.-dimethyl-4-methylene-	Alcohol	7299-42-5	C10H18O	1.03469	0.00554077	0.00901952
2-Hexanol	Alcohol	626-93-7	C6H14O	1.27902	0.000752509	0.00151398
7-Octene-2,6-diol, 2,6-dimethyl-	Alcohol	29210-77-3	C10H20O2	1.07793	0.0115114	0.0171747
1-Hexanol, 2-ethyl-	Alcohol	104-76-7	C8H18O	1.09272	1.29724e-05	4.28344e-05
(6Z)-Nonen-1-ol	Alcohol	35854-86-5	C9H18O	1.18612	6.93281e-07	3.31313e-06
3,4-Dimethylcyclohexanol	Alcohol	5715-23-1	C8H16O	1.13634	4.76402e-06	1.81855e-05
2-Furanmethanol	Alcohol	98-00-0	C5H6O2	1.12699	3.43526e-07	1.74963e-06
1-Heptanol	Alcohol	111-70-6	C7H16O	1.07085	7.54849e-07	3.5686e-06
Benzyl Alcohol	Alcohol	100-51-6	C7H8O	1.26341	0.00050643	0.00107349
Butanoic Acid	Acid	107-92-6	C4H8O2	1.24825	0.000377689	0.000827
1-Methylcyclohexylcarboxylic Acid	Acid	1123-25-7	C8H14O2	1.14697	0.00069581	0.00141134
Propanoic Acid, 2-oxo-	Acid	127-17-3	C3H4O3	1.24664	1.01647e-05	3.47355e-05
Undecylenic Acid	Acid	112-38-9	C11H20O2	1.22453	1.04827e-07	6.26603e-07
Acetic Acid, (acetyloxy)-	Acid	13831-30-6	C4H6O4	1.16707	0.000356474	0.000784243
BenzenAmine, N,N-dimethyl-	Amine	121-69-7	C8H11N	1.16579	0.00379193	0.006521
1-OctanAmine,N-methyl-	Amine	2439-54-5	C9H21N	1.24234	0.000184411	0.000440642
Formamide, N-methyl-	Amine	123-39-7	C2H5NO	1.03623	0.0155515	0.0222426
Benzene, (methylthio)-	Sulfur compounds	100-68-5	C7H8S	1.26389	2.054e-05	6.41228e-05
Propanoic acid, 3-(methylthio)-	Sulfur compounds	646-01-5	C4H8O2S	1.27833	0.000180859	0.000432711
Acetonitrile, 2,2'-iminobis-	Nitrogen compounds	628-87-5	C4H5N3	1.27744	5.22656e-06	1.96286e-05
2-Nonenenitrile	Nitrogen compounds	29127-83-1	C9H15N	1.20176	8.02281e-05	0.000210953
Dicyandiamide	Nitrogen compounds	461-58-5	C2H4N4	1.04181	6.11964e-05	0.0001673
Phenol, 4-methyl-2-nitro-	Phenol	119-33-5	C7H7NO3	1.25036	5.50328e-06	2.02997e-05
Phenol, 2,3,6-trimethyl-	Phenol	2416-94-6	C9H12O	1.0798	0.0156962	0.0223807
2-Methylbutanoic anhydride	Others	1468-39-9	C10H18O3	1.14121	4.73304e-05	0.000134743
2-methylprop-2-enoyl 2-methylprop-2-enoate	Others	760-93-0	C8H10O3	1.1775	1.2431e-05	4.15633e-05
Carbonochloridodithioic acid, methyl ester	Others	16696-91-6	C2H3ClS2	1.28718	4.55656e-05	0.000130518

## Sheet: Table S3
Table S3:187 metabolic differentials were obtained from the metabolites of MXZ2 grains by limiting the conditions to VIP > 1 and P < 0.05
Compounds	Category	CAS	Formula	VIP	P-value	FDR
2,6-Dimethyl-2-trans-6-octadiene	Terpenoids	2609-23-6	C10H18	1.24492	5.37414e-06	2.40028e-05
isoledene	Terpenoids	95910-36-4	C15H24	1.0928	0.0180204	0.0297353
Bicyclo[3.1.0]hex-3-en-2-one, 4-methyl-1-(1-methylethyl)-	Terpenoids	24545-81-1	C10H14O	1.27625	8.03797e-08	6.94631e-07
2,6-Octadienal, 3,7-dimethyl-, (Z)-	Terpenoids	106-26-3	C10H16O	1.31026	0.000616728	0.00143955
2-Methylisoborneol	Terpenoids	2371-42-8	C11H20O	1.26718	0.000558362	0.00131654
7-Octen-4-ol, 2-methyl-6-methylene-, (S)-	Terpenoids	35628-05-8	C10H18O	1.18879	0.0188133	0.0309064
Furan, 3-(4-methyl-3-pentenyl)-	Terpenoids	539-52-6	C10H14O	1.20953	0.0127605	0.0218114
(1.alpha.,2.beta.,5.alpha.)-2-methyl-5-(1-methylethenyl)-Cyclohexanol	Terpenoids	38049-26-2	C10H18O	1.22451	0.00126014	0.00273841
cis-Dihydrocarvone	Terpenoids	3792-53-8	C10H16O	1.03204	0.00288975	0.005725
1,3,8-p-Menthatriene	Terpenoids	18368-95-1	C10H14	1.22718	0.00449029	0.00852192
Bicyclo[3.2.1]oct-2-ene, 3-methyl-4-methylene-	Terpenoids	49826-53-1	C10H14	1.37925	9.08548e-07	5.34203e-06
3,6-Octadien-1-ol, 3,7-dimethyl-, (Z)-	Terpenoids	5944-20-7	C10H18O	1.35317	0.000366893	0.000903317
Carvone	Terpenoids	99-49-0	C10H14O	1.3815	0.00012354	0.000355871
1H-Cyclopenta[1,3]cyclopropa[1,2]benzene, octahydro-7-methyl-3-methylene-4-(1-methylethyl)-, [3aS-(3a.alpha.,3b.beta.,4.beta.,7.alpha.,7aS*)]-	Terpenoids	13744-15-5	C15H24	1.24641	4.18765e-06	1.96783e-05
Thujone	Terpenoids	546-80-5	C10H16O	1.36465	3.30815e-05	0.000110351
o-Mentha-1(7),8-dien-3-ol	Terpenoids	15358-81-3	C10H16O	1.25614	0.00794361	0.0142877
2,4-Cycloheptadien-1-one, 2,6,6-trimethyl-	Terpenoids	503-93-5	C10H14O	1.21407	0.0446638	0.0651376
3-Oxatricyclo[4.1.1.0(2,4)]octane, 2,7,7-trimethyl-	Terpenoids	1686-14-2	C10H16O	1.32899	0.000179191	0.000483921
1,3,6-Octatriene, 3,7-dimethyl-, (Z)-	Terpenoids	3338-55-4	C10H16	1.39223	1.28084e-07	1.03022e-06
.beta.-Myrcene	Terpenoids	123-35-3	C10H16	1.22541	0.000222514	0.000586439
Bicyclo[3.1.1]hept-2-ene-2-carboxaldehyde, 6,6-dimethyl-	Terpenoids	564-94-3	C10H14O	1.08772	0.042602	0.062474
(-)-trans-Isopiperitenol	Terpenoids	74410-00-7	C10H16O	1.42323	1.94722e-09	2.88878e-08
.alpha.-Terpineol	Terpenoids	98-55-5	C10H18O	1.21599	0.000509885	0.00120992
D-Limonene	Terpenoids	5989-27-5	C10H16	1.21592	2.56595e-06	1.29202e-05
Cyclohexanol, 1-methyl-4-(1-methylethyl)-, trans-	Terpenoids	3901-93-7	C10H20O	1.32998	3.05096e-06	1.49569e-05
Levomenthol	Terpenoids	2216-51-5	C10H20O	1.27996	0.00231568	0.00474892
Geraniol	Terpenoids	106-24-1	C10H18O	1.22093	0.000322826	0.000806196
3-Isopropylidene-5-methyl-hex-4-en-2-one	Ketone	64149-32-2	C10H16O	1.23815	0.0131529	0.0224203
(E)-2,6-Dimethylocta-2,5,7-trien-4-one	Ketone	33746-72-4	C10H14O	1.22151	0.00042457	0.00102781
8-Nonen-2-one	Ketone	5009-32-5	C9H16O	1.36675	9.39623e-06	3.79526e-05
3,5-Octadien-2-one	Ketone	38284-27-4	C8H12O	1.36492	2.6726e-05	9.21278e-05
2-Butanone, 4-phenyl-	Ketone	2550-26-7	C10H12O	1.0644	0.0132327	0.0225356
2-Heptanone, 4,6-dimethyl-	Ketone	19549-80-5	C9H18O	1.13379	0.047505	0.0687953
3-Octen-2-one, (E)-	Ketone	18402-82-9	C8H14O	1.3156	3.18312e-07	2.22164e-06
2,7-Nonadien-5-one, 4,6-dimethyl-	Ketone	74630-80-1	C11H18O	1.37097	4.85071e-07	3.1078e-06
Cyclohexanone, 2,2,6-trimethyl-	Ketone	2408-37-9	C9H16O	1.38811	1.51923e-05	5.55963e-05
4,6-Octadiyn-3-one, 2-methyl-	Ketone	29743-33-7	C9H10O	1.33791	3.86847e-06	1.85248e-05
3-Octen-2-one	Ketone	1669-44-9	C8H14O	1.38651	7.77307e-05	0.000237149
4-Undecanone	Ketone	14476-37-0	C11H22O	1.2052	0.031666	0.0482843
Benzyl methyl ketone	Ketone	103-79-7	C9H10O	1.2293	5.61771e-14	2.28858e-11
2-Nonanone	Ketone	821-55-6	C9H18O	1.36163	8.5341e-06	3.52666e-05
E-1-Methoxy-4-hexene	Hydrocarbons	134777-60-9	C7H14O	1.19938	0.00317621	0.00621897
Decane	Hydrocarbons	124-18-5	C10H22	1.18655	0.0143689	0.0243367
Undecane, 3,4-dimethyl-	Hydrocarbons	17312-78-6	C13H28	1.34442	0.000378396	0.000927519
Heptane, 2,2,4,6,6-pentamethyl-	Hydrocarbons	13475-82-6	C12H26	1.05169	0.0262761	0.0412688
Decane, 2,4-dimethyl-	Hydrocarbons	2801-84-5	C12H26	1.27727	0.000557833	0.00131654
Nonane, 2,6-dimethyl-	Hydrocarbons	17302-28-2	C11H24	1.11758	0.0174859	0.0290078
Pentadecane	Hydrocarbons	629-62-9	C15H32	1.15246	0.037627	0.0561534
Nonane, 2-methyl-	Hydrocarbons	871-83-0	C10H22	1.34189	0.000728605	0.00166923
1H-Indene, 1-ethylidene-	Hydrocarbons	2471-83-2	C11H10	1.24724	6.82847e-06	2.96427e-05
1,3-Hexadiene, 3-ethyl-2-methyl-	Hydrocarbons	61142-36-7	C9H16	1.34372	4.70765e-06	2.13859e-05
1,7-Nonadiene, 4,8-dimethyl-	Hydrocarbons	62108-28-5	C11H20	1.39132	2.79733e-05	9.5191e-05
Undecane, 4,8-dimethyl-	Hydrocarbons	17301-33-6	C13H28	1.34612	8.76575e-05	0.000265257
Bicyclo(3.3.1)non-2-ene	Hydrocarbons	6671-66-5	C9H14	1.27946	1.59865e-08	1.76803e-07
Undecane, 4-methyl-	Hydrocarbons	2980-69-0	C12H26	1.15889	0.017773	0.0294316
Nonane, 5-(2-methylpropyl)-	Hydrocarbons	62185-53-9	C13H28	1.25225	0.000119173	0.000344983
Pyrazine, (2-methylpropyl)-	Heterocyclic compound	29460-92-2	C8H12N2	1.09107	3.76835e-06	1.81389e-05
2-Furanmethanethiol, 5-methyl-	Heterocyclic compound	59303-05-8	C6H8OS	1.31255	3.88001e-06	1.85323e-05
Ethanone, 1-(1H-pyrrol-2-yl)-	Heterocyclic compound	1072-83-9	C6H7NO	1.02692	0.00238606	0.00487177
3-n-Propyl-2-pyrazolin-5-one	Heterocyclic compound	29211-70-9	C6H10N2O	1.41776	1.91675e-06	1.01511e-05
Pyrazine, 2-methyl-6-(methylthio)-	Heterocyclic compound	2884-13-1	C6H8N2S	1.161	0.00250252	0.00506076
Hygrine	Heterocyclic compound	496-49-1	C8H15NO	1.29407	0.00152204	0.00325801
2-Furanpropanoic acid, ethyl ester	Heterocyclic compound	10031-90-0	C9H12O3	1.29094	0.000888626	0.00199887
Ethanone, 1-(2-thienyl)-	Heterocyclic compound	88-15-3	C6H6OS	1.32319	0.000367064	0.000903317
Succinimide	Heterocyclic compound	123-56-8	C4H5NO2	1.1816	0.00273503	0.00546417
5-Methyloxazolidine	Heterocyclic compound	58328-22-6	C4H9NO	1.0706	0.00599644	0.0110639
2,5-Furandione, dihydro-3-methyl-	Heterocyclic compound	4100-80-5	C5H6O3	1.06471	0.000624943	0.00145507
1-ethenyl-2-Pyrrolidinone	Heterocyclic compound	88-12-0	C6H9NO	1.36462	7.69509e-06	3.26426e-05
3-Acetyl-2,5-dimethyl furan	Heterocyclic compound	10599-70-9	C8H10O2	1.20634	0.00102709	0.00226643
2H-Pyran-2-one, tetrahydro-6-methyl-	Heterocyclic compound	823-22-3	C6H10O2	1.33279	0.00014087	0.000396571
Thiophene, 2-hexyl-	Heterocyclic compound	18794-77-9	C10H16S	1.14886	0.023204	0.0371664
2(5H)-Furanone, 5-ethyl-3-hydroxy-4-methyl-	Heterocyclic compound	698-10-2	C7H10O3	1.18879	0.000428956	0.00103641
3-Methyl-1-(3-methyl-2-furyl)-1-butanone	Heterocyclic compound	488-05-1	C10H14O2	1.20591	0.0016763	0.00355544
1H-Pyrazole-1-carboximidamide, 3,5-dimethyl-	Heterocyclic compound	22906-75-8	C6H10N4	1.35832	6.39162e-05	0.000198589
2,4-Imidazolidinedione, 1-methyl-	Heterocyclic compound	616-04-6	C4H6N2O2	1.3355	0.000284453	0.000723991
2-Thiophenemethanethiol	Heterocyclic compound	6258-63-5	C5H6S2	1.37092	1.76223e-05	6.37007e-05
2-Isobutylthiazole	Heterocyclic compound	18640-74-9	C7H11NS	1.26233	0.0167766	0.0280819
3-Acetyl-1H-pyrroline	Heterocyclic compound	1072-82-8	C6H7NO	1.3598	0.000253703	0.000652881
1H-1,2,4-Triazole, 3-chloro-	Heterocyclic compound	6818-99-1	C2H2ClN3	1.38052	0.00018276	0.000492843
2-Methyl-3-furanthiol	Heterocyclic compound	28588-74-1	C5H6OS	1.33438	0.00154189	0.00329669
Thiophene, 3-ethyl-	Heterocyclic compound	1795-01-3	C6H8S	1.29922	0.001815	0.00382778
1,3,5-Triazaadamantan-7-ol	Heterocyclic compound	130267-10-6	C7H13N3O	1.14866	0.00560136	0.0104282
1,3-Dioxolane, 2-butyl-2-ethyl-	Heterocyclic compound	935-49-9	C9H18O2	1.4431	2.40584e-06	1.22804e-05
2-Hexanoylfuran	Heterocyclic compound	14360-50-0	C10H14O2	1.22037	0.0146323	0.0247603
1H-Pyrazole, 1,3,5-trimethyl-	Heterocyclic compound	1072-91-9	C6H10N2	1.27851	1.28038e-07	1.03022e-06
2-Ethylpiperidine	Heterocyclic compound	1484-80-6	C7H15N	1.39473	2.12327e-05	7.51435e-05
1H-Pyrrole-3-carbonitrile	Heterocyclic compound	7126-38-7	C5H4N2	1.33915	1.98602e-06	1.03944e-05
Pyridine, 2,3,4,5-tetrahydro-6-propyl-	Heterocyclic compound	1604-01-9	C8H15N	1.17161	2.17411e-09	3.1807e-08
Ethanone, 1-(1H-pyrazol-4-yl)-	Heterocyclic compound	25016-16-4	C5H6N2O	1.09215	8.07258e-06	3.39243e-05
1H-Imidazole-4-methanol	Heterocyclic compound	822-55-9	C4H6N2O	1.4113	3.20451e-07	2.22164e-06
2-Acetyl-1-pyrroline	Heterocyclic compound	85213-22-5	C6H9NO	1.49543	3.35018e-08	3.34657e-07
Furan, 2-pentyl-	Heterocyclic compound	3777-69-3	C9H14O	1.08461	0.00110916	0.00244224
1H-Pyrrole-2,5-dione, 3-ethyl-4-methyl-	Heterocyclic compound	20189-42-8	C7H9NO2	1.37843	0.000112314	0.000329666
Benzoic acid, 2-propenyl ester	Ester	583-04-0	C10H10O2	1.19412	0.0152829	0.0256509
Propanoic acid, hexyl ester	Ester	2445-76-3	C9H18O2	1.20481	0.00332763	0.00648085
Hexanoic acid, butyl ester	Ester	626-82-4	C10H20O2	1.17597	0.0012374	0.0026953
Butanoic acid, 3-methyl-, 2-methylbutyl ester	Ester	2445-77-4	C10H20O2	1.17973	0.0196802	0.0322019
3-Hexen-1-ol, propanoate, (Z)-	Ester	33467-74-2	C9H16O2	1.32244	2.17284e-05	7.6606e-05
2(3H)-Furanone, 5-ethyldihydro-	Ester	695-06-7	C6H10O2	1.04217	0.0291479	0.0449061
Butanoic acid, 2-methyl-, 2-methylpropyl ester	Ester	2445-67-2	C9H18O2	1.19622	0.00939552	0.0165625
Butanoic acid, 3-hexenyl ester, (Z)-	Ester	16491-36-4	C10H18O2	1.23042	0.000892929	0.00200612
Hexanoic acid, 2-methylbutyl ester	Ester	2601-13-0	C11H22O2	1.12364	0.0489697	0.070751
Butanoic acid, butyl ester	Ester	109-21-7	C8H16O2	1.1311	0.00871586	0.0155116
Hexanedioic acid, dimethyl ester	Ester	627-93-0	C8H14O4	1.35367	0.000190002	0.000511629
Ethyl 2-hexenoate, trans-	Ester	27829-72-7	C8H14O2	1.1708	0.010427	0.0182423
Benzoic acid, ethyl ester	Ester	93-89-0	C9H10O2	1.40331	1.05583e-05	4.1828e-05
Butanoic acid, 3-methyl-, hexyl ester	Ester	10032-13-0	C11H22O2	1.38513	0.000164612	0.00045217
3-Hexenoic acid, ethyl ester	Ester	2396-83-0	C8H14O2	1.24165	0.00580211	0.0107481
Heptanoic acid, ethyl ester	Ester	106-30-9	C9H18O2	1.32307	1.32871e-05	5.04647e-05
Isopentyl hexanoate	Ester	2198-61-0	C11H22O2	1.38847	0.000155045	0.000430534
L-Norleucine, methyl ester	Ester	21754-55-2	C7H15NO2	1.26972	0.00700241	0.0127304
3-Octen-1-ol, acetate, (Z)-	Ester	69668-83-3	C10H18O2	1.19166	0.00503057	0.00946033
Methyl 6-chloronicotinate	Ester	73781-91-6	C7H6ClNO2	1.09559	0.0407108	0.0602715
2-Octenoic acid, ethyl ester	Ester	2351-90-8	C10H18O2	1.38386	0.000129351	0.000369744
Acetic acid, 4-methylphenyl ester	Ester	140-39-6	C9H10O2	1.43065	3.13889e-05	0.000105272
Butanoic acid, 2-methyl-, hexyl ester	Ester	10032-15-2	C11H22O2	1.2379	0.00685184	0.0124689
Methyl salicylate	Ester	119-36-8	C8H8O3	1.38551	1.28536e-08	1.47419e-07
3-Mercaptohexyl acetate	Ester	136954-20-6	C8H16O2S	1.31539	0.00417013	0.00799287
2H-Pyran-2-one, tetrahydro-6-pentyl-	Ester	705-86-2	C10H18O2	1.24546	0.0151684	0.0254819
Acetic acid, cyano-, 2-methoxyethyl ester	Ester	10258-54-5	C6H9NO3	1.26781	1.49749e-05	5.50959e-05
2,4-Hexadienoic acid, ethyl ester, (2E,4E)-	Ester	2396-84-1	C8H12O2	1.38522	3.9413e-05	0.000128925
Acetic acid, (propylthio)-, methyl ester	Ester	20600-65-1	C6H12O2S	1.3721	3.46592e-07	2.36753e-06
Propanoic acid, 2-methyl-, 2-methylbutyl ester	Ester	2445-69-4	C9H18O2	1.06852	0.0447555	0.0652202
p-Menth-8-en-3-ol, acetate	Ester	89-49-6	C12H20O2	1.3703	0.000148667	0.000415374
Formic acid, octyl ester	Ester	112-32-3	C9H18O2	1.26159	2.11699e-06	1.09871e-05
Acetic acid, heptyl ester	Ester	112-06-1	C9H18O2	1.3055	8.61734e-06	3.52666e-05
2-Propenoic acid, 2-methoxyethyl ester	Ester	3121-61-7	C6H10O3	1.37336	0.000233363	0.000609446
Butanedioic acid, diethyl ester	Ester	123-25-1	C8H14O4	1.32198	0.000488499	0.00116963
Benzene, 1-ethyl-4-methoxy-	Aromatics	1515-95-3	C9H12O	1.46076	2.58558e-09	3.63941e-08
Benzene, 1,2-dichloro-4-methyl-	Aromatics	95-75-0	C7H6Cl2	1.44428	5.98512e-05	0.000186583
Benzene, 1,2,4-trimethyl-	Aromatics	95-63-6	C9H12	1.08052	0.00491148	0.0092645
Phenol, 4-(2-propenyl)-	Aromatics	501-92-8	C9H10O	1.3942	0.000155508	0.000430534
Naphthalene	Aromatics	91-20-3	C10H8	1.39276	9.01568e-05	0.000270616
o-Xylene	Aromatics	95-47-6	C8H10	1.01705	0.000150346	0.000418804
Benzene, (2-methoxyethyl)-	Aromatics	3558-60-9	C9H12O	1.3524	2.46696e-05	8.56749e-05
Benzene, 2-ethyl-1,4-dimethyl-	Aromatics	1758-88-9	C10H14	1.20782	0.00405648	0.0078103
Styrene	Aromatics	100-42-5	C8H8	1.13565	5.87687e-06	2.59364e-05
Naphthalene, 2-methyl-	Aromatics	91-57-6	C11H10	1.34766	7.5187e-06	3.21144e-05
Benzene, 1-ethyl-3,5-dimethyl-	Aromatics	934-74-7	C10H14	1.37974	0.000828879	0.00188271
Cyclohexene, 1-methoxy-	Aromatics	931-57-7	C7H12O	1.28382	0.00173049	0.00366201
BenzenAmine, N,N-dimethyl-	Amine	121-69-7	C8H11N	1.27511	1.36121e-05	5.14051e-05
1-OctanAmine,N-methyl-	Amine	2439-54-5	C9H21N	1.34724	2.713e-05	9.31984e-05
Butyramide, 2-cyano-2-ethyl-	Amine	18705-38-9	C7H12N2O	1.02465	0.0236228	0.0377396
OxiranecarboxAldehyde, 3-methyl-3-(4-methyl-3-pentenyl)-	Aldehyde	16996-12-6	C10H16O2	1.14296	0.010265	0.0179758
4-Decenal, (E)-	Aldehyde	65405-70-1	C10H18O	1.10277	0.00193817	0.00405532
5-Ethylcyclopent-1-enecarboxAldehyde	Aldehyde	36431-60-4	C8H12O	1.13079	0.00388749	0.00750826
2,6,6-Trimethylcyclohexa-1,4-dienecarbAldehyde	Aldehyde	162376-82-1	C10H14O	1.19545	2.71369e-05	9.31984e-05
(Z,Z)-3,6-Nonadienal	Aldehyde	21944-83-2	C9H14O	1.33641	9.18877e-06	3.71955e-05
6-Nonenal, (Z)-	Aldehyde	2277-19-2	C9H16O	1.35935	1.17777e-05	4.59728e-05
5-propan-2-ylbicyclo[3.1.0]hex-2-ene-2-carbAldehyde	Aldehyde	57129-54-1	C10H14O	1.24119	0.00186481	0.00392392
2-Isopropyl-5-methylhex-2-enal	Aldehyde	35158-25-9	C10H18O	1.35784	1.33359e-05	5.04647e-05
1-Cyclohexene-1-carboxAldehyde, 4-(1-methylethenyl)-, (S)-	Aldehyde	18031-40-8	C10H14O	1.11533	0.0444745	0.0649125
2-Decenal, (Z)-	Aldehyde	2497-25-8	C10H18O	1.38231	0.000222518	0.000586439
AcetAldehyde, tetramer	Aldehyde	108-62-3	C8H16O4	1.28179	8.57631e-06	3.52666e-05
Hexanal	Aldehyde	66-25-1	C6H12O	1.05192	0.00338117	0.00657823
3-Hexenal, (Z)-	Aldehyde	6789-80-6	C6H10O	1.06388	0.00347853	0.00675351
BenzAldehyde	Aldehyde	100-52-7	C7H6O	1.02088	4.01933e-06	1.90508e-05
Nonanal	Aldehyde	124-19-6	C9H18O	1.31032	8.27329e-07	4.94529e-06
(E)-CinnamAldehyde	Aldehyde	14371-10-9	C9H8O	1.16362	0.0288677	0.0445113
Cyclohexanol, 2-methyl-3-(1-methylethenyl)-, (1.alpha.,2.alpha.,3.alpha.)-	Alcohol	54244-81-4	C10H18O	1.04764	0.00910297	0.0160773
1-Nonen-4-ol	Alcohol	35192-73-5	C9H18O	1.32782	1.57065e-05	5.72208e-05
3-Phenylpropanol	Alcohol	122-97-4	C9H12O	1.12162	0.00969974	0.0170826
1-Cyclopentene-1-methanol, 2-methyl-5-(1-methylethyl)-	Alcohol	80113-82-2	C10H18O	1.1778	0.0041016	0.007889
3-Hexen-1-ol, (Z)-	Alcohol	928-96-1	C6H12O	1.37625	0.000355594	0.000878583
1-Hexanol, 3,5,5-trimethyl-	Alcohol	3452-97-9	C9H20O	1.16546	0.0179154	0.0296147
Cyclohexanemethanol, .alpha.,.alpha.-dimethyl-4-methylene-	Alcohol	7299-42-5	C10H18O	1.35253	0.00176171	0.00372385
7-Octene-2,6-diol, 2,6-dimethyl-	Alcohol	29210-77-3	C10H20O2	1.34492	0.00145382	0.00313001
1-Hexanol, 2-ethyl-	Alcohol	104-76-7	C8H18O	1.29758	1.51463e-08	1.69529e-07
2-Octanol	Alcohol	123-96-6	C8H18O	1.16214	0.000638916	0.00148018
3,4-Dimethylcyclohexanol	Alcohol	5715-23-1	C8H16O	1.31601	2.72473e-05	9.34051e-05
Cyclohexanol, 1-ethenyl-	Alcohol	1940-19-8	C8H14O	1.33879	1.69233e-08	1.8388e-07
2-Furanmethanol	Alcohol	98-00-0	C5H6O2	1.38514	0.000119203	0.000344983
Benzyl Alcohol	Alcohol	100-51-6	C7H8O	1.36755	5.21712e-08	4.87106e-07
1-Methylcyclohexylcarboxylic Acid	Acid	1123-25-7	C8H14O2	1.2488	0.000327908	0.00081779
Propanoic Acid, 2-oxo-	Acid	127-17-3	C3H4O3	1.38872	0.000149991	0.000418443
Acetic Acid, (acetyloxy)-	Acid	13831-30-6	C4H6O4	1.37462	2.43362e-05	8.48343e-05
Pentanoic Acid, 2-methyl-	Acid	97-61-0	C6H12O2	1.16738	2.41483e-09	3.45134e-08
Acetonitrile, 2,2'-iminobis-	Nitrogen compounds	628-87-5	C4H5N3	1.35673	5.13921e-05	0.000162116
2-Nonenenitrile	Nitrogen compounds	29127-83-1	C9H15N	1.29197	0.00049377	0.00117921
Dicyandiamide	Nitrogen compounds	461-58-5	C2H4N4	1.34775	0.000974219	0.00216519
Benzene, (methylthio)-	Sulfur compounds	100-68-5	C7H8S	1.36638	1.3999e-05	5.24399e-05
Propanoic acid, 3-(methylthio)-	Sulfur compounds	646-01-5	C4H8O2S	1.26891	0.000117418	0.000342161
Phenol, 4-methyl-2-nitro-	Phenol	119-33-5	C7H7NO3	1.37566	0.000210567	0.000561312
2-Methylbutanoic anhydride	Others	1468-39-9	C10H18O3	1.15536	0.00191159	0.00400873
n-Pentyl methylphosphonofluoridate	Others	13454-59-6	C6H14FO2P	1.32663	0.000165543	0.000452321
Carbonochloridodithioic acid, methyl ester	Others	16696-91-6	C2H3ClS2	1.36834	0.000368863	0.000906543

## Sheet: Table S4
Table S4:148 metabolic differentials were obtained from the metabolites of YJSM2 grains by limiting the conditions to VIP > 1 and P < 0.05
Compounds	Category	CAS	Formula	VIP	P-value	FDR
2,6-Dimethyl-2-trans-6-octadiene	Terpenoids	2609-23-6	C10H18	1.28108	6.41624e-05	0.000175926
isoledene	Terpenoids	95910-36-4	C15H24	1.18889	6.08656e-06	2.22735e-05
Bicyclo[3.1.0]hex-3-en-2-one, 4-methyl-1-(1-methylethyl)-	Terpenoids	24545-81-1	C10H14O	1.20834	6.36797e-08	4.77341e-07
2,6-Octadienal, 3,7-dimethyl-, (Z)-	Terpenoids	106-26-3	C10H16O	1.10456	0.0101391	0.0161802
2-Methylisoborneol	Terpenoids	2371-42-8	C11H20O	1.14663	0.00266007	0.00482918
7-Octen-4-ol, 2-methyl-6-methylene-, (S)-	Terpenoids	35628-05-8	C10H18O	1.21927	0.000347296	0.00078927
Naphthalene, 1,2,3,4-tetrahydro-1,6-dimethyl-4-(1-methylethyl)-, (1S-cis)-	Terpenoids	483-77-2	C15H22	1.31514	2.25904e-05	6.98762e-05
Furan, 3-(4-methyl-3-pentenyl)-	Terpenoids	539-52-6	C10H14O	1.19924	0.000474454	0.00102918
(1.alpha.,2.beta.,5.alpha.)-2-methyl-5-(1-methylethenyl)-Cyclohexanol	Terpenoids	38049-26-2	C10H18O	1.00077	0.012481	0.0195964
Linalool	Terpenoids	78-70-6	C10H18O	1.13131	2.93971e-06	1.17778e-05
Cyclohexene, 1-methyl-4-(1-methylethylidene)-	Terpenoids	586-62-9	C10H16	1.0503	0.00905328	0.0146987
cis-Dihydrocarvone	Terpenoids	3792-53-8	C10H16O	1.03476	0.00888085	0.014482
Bicyclo[3.2.1]oct-2-ene, 3-methyl-4-methylene-	Terpenoids	49826-53-1	C10H14	1.21973	3.21962e-08	2.61366e-07
3,6-Octadien-1-ol, 3,7-dimethyl-, (Z)-	Terpenoids	5944-20-7	C10H18O	1.26173	0.000652165	0.00136529
1H-Cyclopenta[1,3]cyclopropa[1,2]benzene, octahydro-7-methyl-3-methylene-4-(1-methylethyl)-, [3aS-(3a.alpha.,3b.beta.,4.beta.,7.alpha.,7aS*)]-	Terpenoids	13744-15-5	C15H24	1.18233	0.000115307	0.000292437
Thujone	Terpenoids	546-80-5	C10H16O	1.20468	0.000247487	0.000580908
3-Oxatricyclo[4.1.1.0(2,4)]octane, 2,7,7-trimethyl-	Terpenoids	1686-14-2	C10H16O	1.25324	0.000123413	0.000312143
1,3,6-Octatriene, 3,7-dimethyl-, (Z)-	Terpenoids	3338-55-4	C10H16	1.37415	2.81918e-06	1.13863e-05
(8R,8aS)-8,8a-Dimethyl-2-(propan-2-ylidene)-1,2,3,7,8,8a-hexahydronaphthalene	Terpenoids	27840-40-0	C15H22	1.33031	0.000312423	0.000718806
Bicyclo[3.1.1]hept-2-ene-2-carboxaldehyde, 6,6-dimethyl-	Terpenoids	564-94-3	C10H14O	1.13781	0.00155986	0.00300184
(-)-trans-Isopiperitenol	Terpenoids	74410-00-7	C10H16O	1.38293	2.88042e-08	2.41023e-07
6-Octen-1-ol, 7-methyl-3-methylene-	Terpenoids	13066-51-8	C10H18O	1.01569	0.0125698	0.0197192
D-Limonene	Terpenoids	5989-27-5	C10H16	1.04405	1.25613e-06	5.59988e-06
.gamma.-Elemene	Terpenoids	29873-99-2	C15H24	1.16445	0.00238079	0.00436479
Cyclohexanol, 1-methyl-4-(1-methylethyl)-, trans-	Terpenoids	3901-93-7	C10H20O	1.01881	0.00100088	0.00199854
.alpha.-Calacorene	Terpenoids	21391-99-1	C15H20	1.32307	2.09327e-05	6.55117e-05
(E)-2,6-Dimethylocta-2,5,7-trien-4-one	Ketone	33746-72-4	C10H14O	1.05689	0.0029413	0.00530863
8-Nonen-2-one	Ketone	5009-32-5	C9H16O	1.09045	0.00133941	0.00261277
3,5-Octadien-2-one	Ketone	38284-27-4	C8H12O	1.15917	7.5505e-07	3.68409e-06
2-Butanone, 4-phenyl-	Ketone	2550-26-7	C10H12O	1.18077	0.00278451	0.00503542
3-Octen-2-one, (E)-	Ketone	18402-82-9	C8H14O	1.37975	9.96789e-08	6.81261e-07
2,7-Nonadien-5-one, 4,6-dimethyl-	Ketone	74630-80-1	C11H18O	1.12251	0.00151394	0.00292766
Cyclohexanone, 2,2,6-trimethyl-	Ketone	2408-37-9	C9H16O	1.38411	3.31972e-08	2.67158e-07
4,6-Octadiyn-3-one, 2-methyl-	Ketone	29743-33-7	C9H10O	1.3826	2.75008e-07	1.58278e-06
3-Octen-2-one	Ketone	1669-44-9	C8H14O	1.39505	5.15268e-08	3.97462e-07
2-Nonanone	Ketone	821-55-6	C9H18O	1.24272	1.53802e-05	5.07847e-05
Decane	Hydrocarbons	124-18-5	C10H22	1.21822	0.00343221	0.00611158
Undecane, 3,4-dimethyl-	Hydrocarbons	17312-78-6	C13H28	1.02665	0.00338827	0.00603912
Decane, 2,4-dimethyl-	Hydrocarbons	2801-84-5	C12H26	1.23986	0.000520813	0.00111593
Nonane, 2,6-dimethyl-	Hydrocarbons	17302-28-2	C11H24	1.04589	0.0389688	0.0546327
Nonane, 2,5-dimethyl-	Hydrocarbons	17302-27-1	C11H24	1.19082	0.00376237	0.00665485
Octane, 2,6,6-trimethyl-	Hydrocarbons	54166-32-4	C11H24	1.23981	0.000362126	0.00081698
Nonane, 2-methyl-	Hydrocarbons	871-83-0	C10H22	1.19513	0.000339047	0.000772412
1H-Indene, 1-ethylidene-	Hydrocarbons	2471-83-2	C11H10	1.14405	0.000696005	0.00144567
1,3-Hexadiene, 3-ethyl-2-methyl-	Hydrocarbons	61142-36-7	C9H16	1.37123	3.34266e-06	1.32682e-05
1,7-Nonadiene, 4,8-dimethyl-	Hydrocarbons	62108-28-5	C11H20	1.38142	3.49266e-07	1.95568e-06
Undecane, 4,8-dimethyl-	Hydrocarbons	17301-33-6	C13H28	1.18105	3.47563e-05	0.000102073
2,6-Dimethyldecane	Hydrocarbons	13150-81-7	C12H26	1.00312	7.72513e-07	3.73985e-06
Nonane, 5-(2-methylpropyl)-	Hydrocarbons	62185-53-9	C13H28	1.25024	3.61853e-05	0.000105768
2-Furanmethanethiol, 5-methyl-	Heterocyclic compound	59303-05-8	C6H8OS	1.2387	7.31882e-06	2.61668e-05
3-n-Propyl-2-pyrazolin-5-one	Heterocyclic compound	29211-70-9	C6H10N2O	1.25482	9.51591e-06	3.28375e-05
Pyrazine, 2-methyl-6-(methylthio)-	Heterocyclic compound	2884-13-1	C6H8N2S	1.03891	0.0175295	0.026711
Hygrine	Heterocyclic compound	496-49-1	C8H15NO	1.2555	0.00201091	0.00373081
2-Furanpropanoic acid, ethyl ester	Heterocyclic compound	10031-90-0	C9H12O3	1.11185	0.006562	0.0109998
Ethanone, 1-(2-thienyl)-	Heterocyclic compound	88-15-3	C6H6OS	1.22901	7.84901e-05	0.000211162
1-ethenyl-2-Pyrrolidinone	Heterocyclic compound	88-12-0	C6H9NO	1.21539	0.000348158	0.0007893
2H-Pyran-2-one, tetrahydro-6-methyl-	Heterocyclic compound	823-22-3	C6H10O2	1.21021	0.00120466	0.00236729
1H-Pyrazole-1-carboximidamide, 3,5-dimethyl-	Heterocyclic compound	22906-75-8	C6H10N4	1.14941	7.37436e-05	0.000199258
2,4-Imidazolidinedione, 1-methyl-	Heterocyclic compound	616-04-6	C4H6N2O2	1.26621	8.88399e-05	0.000234926
2-Thiophenemethanethiol	Heterocyclic compound	6258-63-5	C5H6S2	1.14779	0.000104547	0.000271444
3-Acetyl-1H-pyrroline	Heterocyclic compound	1072-82-8	C6H7NO	1.37417	9.68129e-07	4.52199e-06
1H-1,2,4-Triazole, 3-chloro-	Heterocyclic compound	6818-99-1	C2H2ClN3	1.2524	0.00168798	0.00319548
2-Methyl-3-furanthiol	Heterocyclic compound	28588-74-1	C5H6OS	1.28572	6.58189e-05	0.000179673
Thiophene, 3-ethyl-	Heterocyclic compound	1795-01-3	C6H8S	1.31591	1.17379e-05	3.9459e-05
Arecoline	Heterocyclic compound	63-75-2	C8H13NO2	1.21334	0.00441832	0.0076979
3(2H)-Furanone, dihydro-2-methyl-	Heterocyclic compound	3188-00-9	C5H8O2	1.11899	0.00427073	0.00748284
2-Hexanoylfuran	Heterocyclic compound	14360-50-0	C10H14O2	1.07521	0.000658436	0.00137532
1H-Pyrazole, 1,3,5-trimethyl-	Heterocyclic compound	1072-91-9	C6H10N2	1.37254	4.44004e-06	1.69836e-05
2-Ethylpiperidine	Heterocyclic compound	1484-80-6	C7H15N	1.37828	2.49555e-10	6.53413e-09
1H-Pyrrole-3-carbonitrile	Heterocyclic compound	7126-38-7	C5H4N2	1.38499	5.08776e-07	2.65678e-06
Pyridine, 2,3,4,5-tetrahydro-6-propyl-	Heterocyclic compound	1604-01-9	C8H15N	1.16275	1.39918e-09	2.22314e-08
2-Acetyl-1-pyrroline	Heterocyclic compound	85213-22-5	C6H9NO	1.38724	0.00519974	0.00895028
1H-Pyrrole-2,5-dione, 3-ethyl-4-methyl-	Heterocyclic compound	20189-42-8	C7H9NO2	1.19138	0.000929767	0.0018706
Benzoic acid, 2-propenyl ester	Ester	583-04-0	C10H10O2	1.22443	0.00207228	0.00384084
Propanoic acid, hexyl ester	Ester	2445-76-3	C9H18O2	1.18831	0.0002159	0.000513245
Butanoic acid, 3-methyl-, 2-methylbutyl ester	Ester	2445-77-4	C10H20O2	1.1847	0.000722139	0.00149828
Isobornyl formate	Ester	1200-67-5	C11H18O2	1.04305	0.0162112	0.0249682
Butanoic acid, 2-pentenyl ester, (Z)-	Ester	42125-13-3	C9H16O2	1.10155	5.86463e-06	2.15888e-05
3-Hexen-1-ol, propanoate, (Z)-	Ester	33467-74-2	C9H16O2	1.25781	7.67731e-05	0.000207143
2(3H)-Furanone, 5-ethyldihydro-	Ester	695-06-7	C6H10O2	1.22451	0.000816419	0.00167109
Butanoic acid, 2-methyl-, 2-methylpropyl ester	Ester	2445-67-2	C9H18O2	1.18033	0.00456795	0.00793627
Butanoic acid, 3-hexenyl ester, (Z)-	Ester	16491-36-4	C10H18O2	1.00458	0.0170023	0.0260356
Butanoic acid, butyl ester	Ester	109-21-7	C8H16O2	1.2005	0.00344698	0.00613199
Hexanedioic acid, dimethyl ester	Ester	627-93-0	C8H14O4	1.04507	0.00373165	0.0066068
Ethyl 2-hexenoate, trans-	Ester	27829-72-7	C8H14O2	1.23923	5.81255e-07	2.96855e-06
Benzoic acid, ethyl ester	Ester	93-89-0	C9H10O2	1.27415	1.6222e-05	5.30928e-05
Butanoic acid, 3-methyl-, hexyl ester	Ester	10032-13-0	C11H22O2	1.28225	0.000411244	0.000913384
3-Hexenoic acid, ethyl ester	Ester	2396-83-0	C8H14O2	1.0784	0.0113337	0.0178856
Heptanoic acid, ethyl ester	Ester	106-30-9	C9H18O2	1.24391	2.60999e-05	7.9802e-05
Isopentyl hexanoate	Ester	2198-61-0	C11H22O2	1.24776	0.00161414	0.00307132
L-Norleucine, methyl ester	Ester	21754-55-2	C7H15NO2	1.10909	0.00252726	0.00461511
Methyl 6-chloronicotinate	Ester	73781-91-6	C7H6ClNO2	1.02473	0.0077201	0.0127457
Acetic acid, 4-methylphenyl ester	Ester	140-39-6	C9H10O2	1.2628	7.20457e-05	0.000194953
Acetic acid, hexyl ester	Ester	142-92-7	C8H16O2	1.06579	0.0229478	0.0338572
Methyl salicylate	Ester	119-36-8	C8H8O3	1.3799	5.20874e-06	1.94439e-05
3-Mercaptohexyl acetate	Ester	136954-20-6	C8H16O2S	1.12791	0.033157	0.0474511
Benzoic acid, methyl ester	Ester	93-58-3	C8H8O2	1.17692	0.00107523	0.0021287
Acetic acid, (propylthio)-, methyl ester	Ester	20600-65-1	C6H12O2S	1.38276	6.59914e-08	4.88757e-07
Benzeneacetic acid, 4-(1,1-dimethylethyl)-, methyl ester	Ester	3549-23-3	C13H18O2	1.09346	0.0190709	0.0288235
Decanoic acid, methyl ester	Ester	110-42-9	C11H22O2	1.08369	0.0415242	0.0576931
p-Menth-8-en-3-ol, acetate	Ester	89-49-6	C12H20O2	1.07138	0.00390184	0.00687537
2-Propenoic acid, 2-methoxyethyl ester	Ester	3121-61-7	C6H10O3	1.30775	0.000154846	0.00038127
Butanedioic acid, diethyl ester	Ester	123-25-1	C8H14O4	1.17624	0.0039246	0.0069024
Benzene, 1-ethyl-4-methoxy-	Aromatics	1515-95-3	C9H12O	1.24386	7.12211e-06	2.55599e-05
Benzene, 1,2-dichloro-4-methyl-	Aromatics	95-75-0	C7H6Cl2	1.23417	0.000180748	0.00043923
Benzene, 1,2,4-trimethyl-	Aromatics	95-63-6	C9H12	1.18915	0.000106622	0.000276059
Naphthalene	Aromatics	91-20-3	C10H8	1.25734	0.000426674	0.000943148
Benzene, (2-methoxyethyl)-	Aromatics	3558-60-9	C9H12O	1.22687	0.000153514	0.000378994
Benzene, 2-ethyl-1,4-dimethyl-	Aromatics	1758-88-9	C10H14	1.1675	0.00632502	0.0106699
Naphthalene, 2-methyl-	Aromatics	91-57-6	C11H10	1.13026	0.000479443	0.00103683
Benzene, 1-ethyl-3,5-dimethyl-	Aromatics	934-74-7	C10H14	1.18785	0.00624512	0.0105543
Benzene, 1-ethyl-3-methyl-	Aromatics	620-14-4	C9H12	1.21115	9.15993e-05	0.000241536
Cyclohexene, 1-methoxy-	Aromatics	931-57-7	C7H12O	1.22631	0.00173996	0.00328051
BenzenAmine, N,N-dimethyl-	Amine	121-69-7	C8H11N	1.17384	0.00159089	0.00303954
1-OctanAmine,N-methyl-	Amine	2439-54-5	C9H21N	1.24254	0.00103851	0.0020648
OxiranecarboxAldehyde, 3-methyl-3-(4-methyl-3-pentenyl)-	Aldehyde	16996-12-6	C10H16O2	1.24081	0.00157706	0.00302243
4-Decenal, (E)-	Aldehyde	65405-70-1	C10H18O	1.10244	0.00210884	0.00390472
5-Hydroxymethylfurfural	Aldehyde	67-47-0	C6H6O3	1.05092	0.0101897	0.0162459
(Z,Z)-3,6-Nonadienal	Aldehyde	21944-83-2	C9H14O	1.26488	8.34066e-05	0.000222457
6-Nonenal, (Z)-	Aldehyde	2277-19-2	C9H16O	1.20128	0.000462423	0.00101135
5-propan-2-ylbicyclo[3.1.0]hex-2-ene-2-carbAldehyde	Aldehyde	57129-54-1	C10H14O	1.05316	0.011514	0.0181547
2-Isopropyl-5-methylhex-2-enal	Aldehyde	35158-25-9	C10H18O	1.18357	0.00150811	0.00292343
1-Cyclohexene-1-carboxAldehyde, 4-(1-methylethenyl)-, (S)-	Aldehyde	18031-40-8	C10H14O	1.06501	0.00639684	0.0107617
2-Decenal, (Z)-	Aldehyde	2497-25-8	C10H18O	1.27054	0.000783101	0.00161574
AcetAldehyde, tetramer	Aldehyde	108-62-3	C8H16O4	1.22157	5.756e-07	2.94777e-06
BenzAldehyde	Aldehyde	100-52-7	C7H6O	1.15292	0.000146286	0.000362594
1-Nonen-4-ol	Alcohol	35192-73-5	C9H18O	1.07509	0.000213145	0.000509937
3-Phenylpropanol	Alcohol	122-97-4	C9H12O	1.04804	0.00248335	0.00454385
1-Cyclopentene-1-methanol, 2-methyl-5-(1-methylethyl)-	Alcohol	80113-82-2	C10H18O	1.10932	0.0124536	0.0195699
3-Hexen-1-ol, (Z)-	Alcohol	928-96-1	C6H12O	1.29489	2.06345e-05	6.46872e-05
1-Hexanol, 3,5,5-trimethyl-	Alcohol	3452-97-9	C9H20O	1.1108	0.00543306	0.00930023
Benzenemethanol, .alpha.-2-propenyl-	Alcohol	936-58-3	C10H12O	1.04897	0.00780716	0.0128666
Cyclohexanemethanol, .alpha.,.alpha.-dimethyl-4-methylene-	Alcohol	7299-42-5	C10H18O	1.27875	0.000380421	0.000852731
7-Octene-2,6-diol, 2,6-dimethyl-	Alcohol	29210-77-3	C10H20O2	1.12985	0.00102839	0.00204907
1-Hexanol, 2-ethyl-	Alcohol	104-76-7	C8H18O	1.10149	8.38349e-08	5.90338e-07
3,4-Dimethylcyclohexanol	Alcohol	5715-23-1	C8H16O	1.37998	6.4047e-07	3.21793e-06
2-Furanmethanol	Alcohol	98-00-0	C5H6O2	1.33347	5.06404e-05	0.000141565
1-Octen-3-ol	Alcohol	3391-86-4	C8H16O	1.29623	0.00016448	0.000402327
Benzyl Alcohol	Alcohol	100-51-6	C7H8O	1.38242	1.04213e-05	3.53527e-05
1-Nonanol	Alcohol	143-08-8	C9H20O	1.4847	0.000456313	0.00100034
1-Methylcyclohexylcarboxylic Acid	Acid	1123-25-7	C8H14O2	1.01966	0.00388798	0.00685745
Propanoic Acid, 2-oxo-	Acid	127-17-3	C3H4O3	1.25312	0.00151501	0.00292766
Acetic Acid, (acetyloxy)-	Acid	13831-30-6	C4H6O4	1.03574	9.44316e-05	0.0002483
Benzene, (methylthio)-	Sulfur compounds	100-68-5	C7H8S	1.25285	1.54619e-05	5.09245e-05
Phenol, 4-methyl-2-nitro-	Phenol	119-33-5	C7H7NO3	1.14882	0.00171576	0.00324146
Carbonochloridodithioic acid, methyl ester	Others	16696-91-6	C2H3ClS2	1.38535	3.16598e-08	2.59865e-07
Acetonitrile, 2,2'-iminobis-	Nitrogen compounds	628-87-5	C4H5N3	1.14378	0.000100282	0.000262275
Dicyandiamide	Nitrogen compounds	461-58-5	C2H4N4	1.30285	0.000127839	0.000321586

## Sheet: Table S5
Table S5 A total of 115 differential VOCs in the ripening of rice grains of YX430, MXZ2, and YJSM2.
Compounds	Category	Formula	CAS	YX430		MXZ2		YJSM2
				VIP	P-value	VIP	P-value	VIP	P-value
2(3H)-Furanone, 5-ethyldihydro-	Ester	C6H10O2	695-06-7	1.11634	5.5159e-05	1.04217	0.0291479	1.22451	0.000816419
2-Propenoic acid, 2-methoxyethyl ester	Ester	C6H10O3	3121-61-7	1.08385	6.98786e-05	1.37336	0.000233363	1.30775	0.000154846
3-Hexen-1-ol, propanoate, (Z)-	Ester	C9H16O2	33467-74-2	1.25847	3.10232e-05	1.32244	2.17284e-05	1.25781	7.67731e-05
3-Hexenoic acid, ethyl ester	Ester	C8H14O2	2396-83-0	1.1904	1.3971e-05	1.24165	0.00580211	1.0784	0.0113337
3-Mercaptohexyl acetate	Ester	C8H16O2S	136954-20-6	1.02457	0.0140235	1.31539	0.00417013	1.12791	0.033157
Acetic acid, (propylthio)-, methyl ester	Ester	C6H12O2S	20600-65-1	1.25499	0.00016782	1.3721	3.46592e-07	1.38276	6.59914e-08
Acetic acid, 4-methylphenyl ester	Ester	C9H10O2	140-39-6	1.21839	0.000734509	1.43065	3.13889e-05	1.2628	7.20457e-05
Benzoic acid, ethyl ester	Ester	C9H10O2	93-89-0	1.25331	5.33111e-05	1.40331	1.05583e-05	1.27415	1.6222e-05
Butanedioic acid, diethyl ester	Ester	C8H14O4	123-25-1	1.20618	2.12678e-05	1.32198	0.000488499	1.17624	0.0039246
Butanoic acid, 2-methyl-, 2-methylpropyl ester	Ester	C9H18O2	2445-67-2	1.18971	4.17187e-06	1.19622	0.00939552	1.18033	0.00456795
Butanoic acid, 3-hexenyl ester, (Z)-	Ester	C10H18O2	16491-36-4	1.1343	0.00466743	1.23042	0.000892929	1.00458	0.0170023
Butanoic acid, 3-methyl-, 2-methylbutyl ester	Ester	C10H20O2	2445-77-4	1.23419	0.000313466	1.17973	0.0196802	1.1847	0.000722139
Butanoic acid, 3-methyl-, hexyl ester	Ester	C11H22O2	10032-13-0	1.24974	4.11168e-06	1.38513	0.000164612	1.28225	0.000411244
Butanoic acid, butyl ester	Ester	C8H16O2	109-21-7	1.19747	2.32632e-06	1.1311	0.00871586	1.2005	0.00344698
Ethyl 2-hexenoate, trans-	Ester	C8H14O2	27829-72-7	1.23829	0.000584125	1.1708	0.010427	1.23923	5.81255e-07
Heptanoic acid, ethyl ester	Ester	C9H18O2	106-30-9	1.26616	6.14334e-05	1.32307	1.32871e-05	1.24391	2.60999e-05
Hexanedioic acid, dimethyl ester	Ester	C8H14O4	627-93-0	1.22585	3.15426e-06	1.35367	0.000190002	1.04507	0.00373165
Isopentyl hexanoate	Ester	C11H22O2	2198-61-0	1.24981	6.91733e-06	1.38847	0.000155045	1.24776	0.00161414
L-Norleucine, methyl ester	Ester	C7H15NO2	21754-55-2	1.20383	0.000185264	1.26972	0.00700241	1.10909	0.00252726
Methyl 6-chloronicotinate	Ester	C7H6ClNO2	73781-91-6	1.22543	0.000332868	1.09559	0.0407108	1.02473	0.0077201
Methyl salicylate	Ester	C8H8O3	119-36-8	1.3384	1.33359e-07	1.38551	1.28536e-08	1.3799	5.20874e-06
p-Menth-8-en-3-ol, acetate	Ester	C12H20O2	89-49-6	1.17287	0.000209449	1.3703	0.000148667	1.07138	0.00390184
Propanoic acid, hexyl ester	Ester	C9H18O2	2445-76-3	1.25087	0.000241319	1.20481	0.00332763	1.18831	0.0002159
1-ethenyl-2-Pyrrolidinone	Heterocyclic compound	C6H9NO	88-12-0	1.29017	4.19404e-05	1.36462	7.69509e-06	1.21539	0.000348158
1H-1,2,4-Triazole, 3-chloro-	Heterocyclic compound	C2H2ClN3	6818-99-1	1.2385	9.47955e-06	1.38052	0.00018276	1.2524	0.00168798
1H-Pyrazole, 1,3,5-trimethyl-	Heterocyclic compound	C6H10N2	1072-91-9	1.22208	0.00411368	1.27851	1.28038e-07	1.37254	4.44004e-06
1H-Pyrazole-1-carboximidamide, 3,5-dimethyl-	Heterocyclic compound	C6H10N4	22906-75-8	1.27405	6.71222e-06	1.35832	6.39162e-05	1.14941	7.37436e-05
1H-Pyrrole-2,5-dione, 3-ethyl-4-methyl-	Heterocyclic compound	C7H9NO2	20189-42-8	1.26696	6.71031e-07	1.37843	0.000112314	1.19138	0.000929767
1H-Pyrrole-3-carbonitrile	Heterocyclic compound	C5H4N2	7126-38-7	1.25845	0.000564022	1.33915	1.98602e-06	1.38499	5.08776e-07
2,4-Imidazolidinedione, 1-methyl-	Heterocyclic compound	C4H6N2O2	616-04-6	1.26422	2.37392e-05	1.3355	0.000284453	1.26621	8.88399e-05
2-Acetyl-1-pyrroline	Heterocyclic compound	C6H9NO	85213-22-5	1.34539	4.95697e-08	1.49543	3.35018e-08	1.38724	0.00519974
2-Ethylpiperidine	Heterocyclic compound	C7H15N	1484-80-6	1.278	4.90794e-05	1.39473	2.12327e-05	1.37828	2.49555e-10
2-Furanmethanethiol, 5-methyl-	Heterocyclic compound	C6H8OS	59303-05-8	1.21969	0.000538347	1.31255	3.88001e-06	1.2387	7.31882e-06
2-Furanpropanoic acid, ethyl ester	Heterocyclic compound	C9H12O3	10031-90-0	1.18658	3.00405e-05	1.29094	0.000888626	1.11185	0.006562
2-Hexanoylfuran	Heterocyclic compound	C10H14O2	14360-50-0	1.29112	0.000116946	1.22037	0.0146323	1.07521	0.000658436
2H-Pyran-2-one, tetrahydro-6-methyl-	Heterocyclic compound	C6H10O2	823-22-3	1.2745	8.55914e-05	1.33279	0.00014087	1.21021	0.00120466
2-Methyl-3-furanthiol	Heterocyclic compound	C5H6OS	28588-74-1	1.06569	0.0003861	1.33438	0.00154189	1.28572	6.58189e-05
2-Thiophenemethanethiol	Heterocyclic compound	C5H6S2	6258-63-5	1.28835	8.2363e-06	1.37092	1.76223e-05	1.14779	0.000104547
3-Acetyl-1H-pyrroline	Heterocyclic compound	C6H7NO	1072-82-8	1.27966	0.000106307	1.3598	0.000253703	1.37417	9.68129e-07
Ethanone, 1-(2-thienyl)-	Heterocyclic compound	C6H6OS	88-15-3	1.23756	0.000101578	1.32319	0.000367064	1.22901	7.84901e-05
Hygrine	Heterocyclic compound	C8H15NO	496-49-1	1.21246	0.000398928	1.29407	0.00152204	1.2555	0.00201091
Pyrazine, 2-methyl-6-(methylthio)-	Heterocyclic compound	C6H8N2S	2884-13-1	1.19248	5.76505e-05	1.161	0.00250252	1.03891	0.0175295
Pyridine, 2,3,4,5-tetrahydro-6-propyl-	Heterocyclic compound	C8H15N	1604-01-9	1.2053	2.48673e-09	1.17161	2.17411e-09	1.16275	1.39918e-09
Thiophene, 3-ethyl-	Heterocyclic compound	C6H8S	1795-01-3	1.10575	0.000103469	1.29922	0.001815	1.31591	1.17379e-05
(-)-trans-Isopiperitenol	Terpenoids	C10H16O	74410-00-7	1.32273	6.06369e-09	1.42323	1.94722e-09	1.38293	2.88042e-08
(1.alpha.,2.beta.,5.alpha.)-2-methyl-5-(1-methylethenyl)-Cyclohexanol	Terpenoids	C10H18O	38049-26-2	1.1244	8.16082e-07	1.22451	0.00126014	1.00077	0.012481
1,3,6-Octatriene, 3,7-dimethyl-, (Z)-	Terpenoids	C10H16	3338-55-4	1.26996	0.000265203	1.39223	1.28084e-07	1.37415	2.81918e-06
2,6-Dimethyl-2-trans-6-octadiene	Terpenoids	C10H18	2609-23-6	1.2652	0.000175044	1.24492	5.37414e-06	1.28108	6.41624e-05
2,6-Octadienal, 3,7-dimethyl-, (Z)-	Terpenoids	C10H16O	106-26-3	1.22756	1.99216e-05	1.31026	0.000616728	1.10456	0.0101391
2-Methylisoborneol	Terpenoids	C11H20O	2371-42-8	1.13199	0.00455534	1.26718	0.000558362	1.14663	0.00266007
3,6-Octadien-1-ol, 3,7-dimethyl-, (Z)-	Terpenoids	C10H18O	5944-20-7	1.25178	1.52783e-05	1.35317	0.000366893	1.26173	0.000652165
3-Oxatricyclo[4.1.1.0(2,4)]octane, 2,7,7-trimethyl-	Terpenoids	C10H16O	1686-14-2	1.25739	4.42547e-05	1.32899	0.000179191	1.25324	0.000123413
7-Octen-4-ol, 2-methyl-6-methylene-, (S)-	Terpenoids	C10H18O	35628-05-8	1.2145	0.000538106	1.18879	0.0188133	1.21927	0.000347296
Bicyclo[3.1.0]hex-3-en-2-one, 4-methyl-1-(1-methylethyl)-	Terpenoids	C10H14O	24545-81-1	1.28452	1.65383e-08	1.27625	8.03797e-08	1.20834	6.36797e-08
Bicyclo[3.1.1]hept-2-ene-2-carboxaldehyde, 6,6-dimethyl-	Terpenoids	C10H14O	564-94-3	1.25375	0.000130785	1.08772	0.042602	1.13781	0.00155986
Bicyclo[3.2.1]oct-2-ene, 3-methyl-4-methylene-	Terpenoids	C10H14	49826-53-1	1.33681	7.91765e-07	1.37925	9.08548e-07	1.21973	3.21962e-08
cis-Dihydrocarvone	Terpenoids	C10H16O	3792-53-8	1.1401	1.56045e-05	1.03204	0.00288975	1.03476	0.00888085
D-Limonene	Terpenoids	C10H16	5989-27-5	1.251	0.00135333	1.21592	2.56595e-06	1.04405	1.25613e-06
Furan, 3-(4-methyl-3-pentenyl)-	Terpenoids	C10H14O	539-52-6	1.23302	0.000309592	1.20953	0.0127605	1.19924	0.000474454
Thujone	Terpenoids	C10H16O	546-80-5	1.27884	1.55289e-05	1.36465	3.30815e-05	1.20468	0.000247487
1,3-Hexadiene, 3-ethyl-2-methyl-	Hydrocarbons	C9H16	61142-36-7	1.31073	6.98667e-05	1.34372	4.70765e-06	1.37123	3.34266e-06
1,7-Nonadiene, 4,8-dimethyl-	Hydrocarbons	C11H20	62108-28-5	1.21089	0.00263242	1.39132	2.79733e-05	1.38142	3.49266e-07
1H-Indene, 1-ethylidene-	Hydrocarbons	C11H10	2471-83-2	1.23037	5.28686e-06	1.24724	6.82847e-06	1.14405	0.000696005
Decane	Hydrocarbons	C10H22	124-18-5	1.18773	2.46345e-06	1.18655	0.0143689	1.21822	0.00343221
Decane, 2,4-dimethyl-	Hydrocarbons	C12H26	2801-84-5	1.3068	1.3104e-05	1.27727	0.000557833	1.23986	0.000520813
Nonane, 2,6-dimethyl-	Hydrocarbons	C11H24	17302-28-2	1.00685	0.000571035	1.11758	0.0174859	1.04589	0.0389688
Nonane, 2-methyl-	Hydrocarbons	C10H22	871-83-0	1.1837	0.00211891	1.34189	0.000728605	1.19513	0.000339047
Nonane, 5-(2-methylpropyl)-	Hydrocarbons	C13H28	62185-53-9	1.16558	0.000221873	1.25225	0.000119173	1.25024	3.61853e-05
Undecane, 3,4-dimethyl-	Hydrocarbons	C13H28	17312-78-6	1.27402	5.50351e-06	1.34442	0.000378396	1.02665	0.00338827
Undecane, 4,8-dimethyl-	Hydrocarbons	C13H28	17301-33-6	1.1841	0.000170857	1.34612	8.76575e-05	1.18105	3.47563e-05
1-Cyclopentene-1-methanol, 2-methyl-5-(1-methylethyl)-	Alcohol	C10H18O	80113-82-2	1.07934	0.0189487	1.1778	0.0041016	1.10932	0.0124536
1-Hexanol, 2-ethyl-	Alcohol	C8H18O	104-76-7	1.09272	1.29724e-05	1.29758	1.51463e-08	1.10149	8.38349e-08
1-Hexanol, 3,5,5-trimethyl-	Alcohol	C9H20O	3452-97-9	1.07736	0.00012402	1.16546	0.0179154	1.1108	0.00543306
1-Nonen-4-ol	Alcohol	C9H18O	35192-73-5	1.25958	3.87157e-05	1.32782	1.57065e-05	1.07509	0.000213145
2-Furanmethanol	Alcohol	C5H6O2	98-00-0	1.12699	3.43526e-07	1.38514	0.000119203	1.33347	5.06404e-05
3,4-Dimethylcyclohexanol	Alcohol	C8H16O	5715-23-1	1.13634	4.76402e-06	1.31601	2.72473e-05	1.37998	6.4047e-07
3-Hexen-1-ol, (Z)-	Alcohol	C6H12O	928-96-1	1.09394	0.000318485	1.37625	0.000355594	1.29489	2.06345e-05
7-Octene-2,6-diol, 2,6-dimethyl-	Alcohol	C10H20O2	29210-77-3	1.07793	0.0115114	1.34492	0.00145382	1.12985	0.00102839
Benzyl Alcohol	Alcohol	C7H8O	100-51-6	1.26341	0.00050643	1.36755	5.21712e-08	1.38242	1.04213e-05
Cyclohexanemethanol, .alpha.,.alpha.-dimethyl-4-methylene-	Alcohol	C10H18O	7299-42-5	1.03469	0.00554077	1.35253	0.00176171	1.27875	0.000380421
(E)-2,6-Dimethylocta-2,5,7-trien-4-one	Ketone	C10H14O	33746-72-4	1.26661	0.000294223	1.22151	0.00042457	1.05689	0.0029413
2-Butanone, 4-phenyl-	Ketone	C10H12O	2550-26-7	1.2168	1.35877e-05	1.0644	0.0132327	1.18077	0.00278451
2-Nonanone	Ketone	C9H18O	821-55-6	1.27261	6.27649e-06	1.36163	8.5341e-06	1.24272	1.53802e-05
3,5-Octadien-2-one	Ketone	C8H12O	38284-27-4	1.29523	2.81174e-06	1.36492	2.6726e-05	1.15917	7.5505e-07
3-Octen-2-one	Ketone	C8H14O	1669-44-9	1.2452	0.00260575	1.38651	7.77307e-05	1.39505	5.15268e-08
3-Octen-2-one, (E)-	Ketone	C8H14O	18402-82-9	1.17172	0.0110593	1.3156	3.18312e-07	1.37975	9.96789e-08
4,6-Octadiyn-3-one, 2-methyl-	Ketone	C9H10O	29743-33-7	1.26828	0.000231058	1.33791	3.86847e-06	1.3826	2.75008e-07
8-Nonen-2-one	Ketone	C9H16O	5009-32-5	1.28688	6.51726e-05	1.36675	9.39623e-06	1.09045	0.00133941
Cyclohexanone, 2,2,6-trimethyl-	Ketone	C9H16O	2408-37-9	1.28248	6.54547e-05	1.38811	1.51923e-05	1.38411	3.31972e-08
(Z,Z)-3,6-Nonadienal	Aldehyde	C9H14O	21944-83-2	1.25688	3.56132e-05	1.33641	9.18877e-06	1.26488	8.34066e-05
1-Cyclohexene-1-carboxAldehyde, 4-(1-methylethenyl)-, (S)-	Aldehyde	C10H14O	18031-40-8	1.16162	0.00449373	1.11533	0.0444745	1.06501	0.00639684
2-Decenal, (Z)-	Aldehyde	C10H18O	2497-25-8	1.24748	3.43235e-06	1.38231	0.000222518	1.27054	0.000783101
2-Isopropyl-5-methylhex-2-enal	Aldehyde	C10H18O	35158-25-9	1.27535	6.74646e-05	1.35784	1.33359e-05	1.18357	0.00150811
4-Decenal, (E)-	Aldehyde	C10H18O	65405-70-1	1.15159	4.46686e-05	1.10277	0.00193817	1.10244	0.00210884
6-Nonenal, (Z)-	Aldehyde	C9H16O	2277-19-2	1.2785	0.000101301	1.35935	1.17777e-05	1.20128	0.000462423
AcetAldehyde, tetramer	Aldehyde	C8H16O4	108-62-3	1.11294	1.84439e-05	1.28179	8.57631e-06	1.22157	5.756e-07
BenzAldehyde	Aldehyde	C7H6O	100-52-7	1.14765	4.69934e-09	1.02088	4.01933e-06	1.15292	0.000146286
Benzene, (2-methoxyethyl)-	Aromatics	C9H12O	3558-60-9	1.29078	5.11125e-05	1.3524	2.46696e-05	1.22687	0.000153514
Benzene, 1,2,4-trimethyl-	Aromatics	C9H12	95-63-6	1.14995	0.0060353	1.08052	0.00491148	1.18915	0.000106622
Benzene, 1,2-dichloro-4-methyl-	Aromatics	C7H6Cl2	95-75-0	1.31055	1.10894e-06	1.44428	5.98512e-05	1.23417	0.000180748
Benzene, 1-ethyl-3,5-dimethyl-	Aromatics	C10H14	934-74-7	1.23852	9.06727e-07	1.37974	0.000828879	1.18785	0.00624512
Benzene, 1-ethyl-4-methoxy-	Aromatics	C9H12O	1515-95-3	1.27515	8.82963e-07	1.46076	2.58558e-09	1.24386	7.12211e-06
Naphthalene	Aromatics	C10H8	91-20-3	1.34266	8.18778e-08	1.39276	9.01568e-05	1.25734	0.000426674
Naphthalene, 2-methyl-	Aromatics	C11H10	91-57-6	1.26779	4.084e-06	1.34766	7.5187e-06	1.13026	0.000479443
1-Methylcyclohexylcarboxylic Acid	Acid	C8H14O2	1123-25-7	1.14697	0.00069581	1.2488	0.000327908	1.01966	0.00388798
Acetic Acid, (acetyloxy)-	Acid	C4H6O4	13831-30-6	1.16707	0.000356474	1.37462	2.43362e-05	1.03574	9.44316e-05
Propanoic Acid, 2-oxo-	Acid	C3H4O3	127-17-3	1.24664	1.01647e-05	1.38872	0.000149991	1.25312	0.00151501
1-OctanAmine,N-methyl-	Amine	C9H21N	2439-54-5	1.24234	0.000184411	1.34724	2.713e-05	1.24254	0.00103851
BenzenAmine, N,N-dimethyl-	Amine	C8H11N	121-69-7	1.16579	0.00379193	1.27511	1.36121e-05	1.17384	0.00159089
Acetonitrile, 2,2'-iminobis-	Nitrogen compounds	C4H5N3	628-87-5	1.27744	5.22656e-06	1.35673	5.13921e-05	1.14378	0.000100282
Dicyandiamide	Nitrogen compounds	C2H4N4	461-58-5	1.04181	6.11964e-05	1.34775	0.000974219	1.30285	0.000127839
Benzene, (methylthio)-	Sulfur compounds	C7H8S	100-68-5	1.26389	2.054e-05	1.36638	1.3999e-05	1.25285	1.54619e-05
Phenol, 4-methyl-2-nitro-	Phenol	C7H7NO3	119-33-5	1.25036	5.50328e-06	1.37566	0.000210567	1.14882	0.00171576
Carbonochloridodithioic acid, methyl ester	Others	C2H3ClS2	16696-91-6	1.28718	4.55656e-05	1.36834	0.000368863	1.38535	3.16598e-08

## Sheet: Table S6
Table S6 A total of 39 differential VOCs in the ripening of rice grains of YX430 and MXZ2, but no difference in YJSM2.
Compounds	Category	Formula	CAS	YX430		MXZ2		YJSM2		Odor
				VIP	P-value	VIP	P-value	VIP	P-value
Succinimide	Heterocyclic compound	C4H5NO2	123-56-8	1.14202	3.25163e-06	1.1816	0.00273503	0.791263	0.0304841	amine, ammoniacal, piperidine
5-Methyloxazolidine	Heterocyclic compound	C4H9NO	58328-22-6	1.06494	0.000460164	1.0706	0.00599644	0.227266	0.623255	-
3-Acetyl-2,5-dimethylfuran	Heterocyclic compound	C8H10O2	10599-70-9	1.21655	0.000193087	1.20634	0.00102709	0.761548	0.000465527	sweet, musty, nutty, earthy, cocoa, corn, leathery
2-Hexylthiophene	Heterocyclic compound	C10H16S	18794-77-9	1.07461	0.000529897	1.14886	0.023204	0.827401	0.0497296	floral, fruity, gassy, green, meaty
5-Ethyl-3-hydroxy-4-methyl-2(5H)-furanone	Heterocyclic compound	C7H10O3	698-10-2	1.12864	1.23398e-06	1.18879	0.000428956	0.908562	0.0300989	sweet, fruity, caramel, maple, fenugreek, brown, sugar, nutty, chicory, praline, butterscotch
3-Methyl-1-(3-methyl-2-furyl)-1-butanone	Heterocyclic compound	C10H14O2	488-05-1	1.10408	0.00590681	1.20591	0.0016763	0.979599	0.000320847	-
2-Isobutylthiazole	Heterocyclic compound	C7H11NS	18640-74-9	1.16835	0.00439738	1.26233	0.0167766	0.980434	0.0430243	green, wasabi, privet, tomato, leafy, earthy, vegetable, metallic
1,3,5-Triazaadamantan-7-ol	Heterocyclic compound	C7H13N3O	130267-10-6	1.11303	6.45786e-06	1.14866	0.00560136	0.789154	0.0260339	-
1,3-Dioxolane, 2-butyl-2-ethyl-	Heterocyclic compound	C9H18O2	935-49-9	1.30504	8.84218e-06	1.4431	2.40584e-06	0.574053	0.487993	-
1H-Imidazole-4-methanol	Heterocyclic compound	C4H6N2O	822-55-9	1.20511	4.12635e-06	1.4113	3.20451e-07	0.816594	0.00025584	-
Butyl Hexanoate	Ester	C10H20O2	626-82-4	1.152	6.27102e-07	1.17597	0.0012374	0.756203	0.0378388	fruity, pineapple, berry, apple, juicy, green, winey, waxy, cognac, soapy
2-Methylbutyl hexanoate	Ester	C11H22O2	2601-13-0	1.26229	2.14795e-06	1.12364	0.0489697	0.648673	0.0620418	ethereal
(Z)-3-Octen-1-ol, acetate	Ester	C10H18O2	69668-83-3	1.09089	1.28712e-05	1.19166	0.00503057	0.973068	0.00548176	-
Ethyl 2-octenoate	Ester	C10H18O2	2351-90-8	1.24328	7.22508e-06	1.38386	0.000129351	0.989342	0.010007	fruity, green, pineapple, pear skin, waxy, juicy
Ethyl Sorbate	Ester	C8H12O2	2396-84-1	1.29846	1.72013e-05	1.38522	3.9413e-05	1.02652	0.0807478	warm, fruity, anisic, licorice, ether
2-Methylbutyl 2-methylpropanoate	Ester	C9H18O2	2445-69-4	1.06573	0.000284667	1.06852	0.0447555	0.701367	0.110978	fruity, ethereal, tropical, banana
Para-menthatriene	Terpenoids	C10H14	18368-95-1	1.27099	1.12748e-05	1.22718	0.00449029	0.687704	0.0176369	turpentine, camphor, herbal, woody
Carvone	Terpenoids	C10H14O	99-49-0	1.24209	9.71365e-06	1.3815	0.00012354	0.970418	0.00971511	minty, licorice
3-Methylene-4-isopropenylcyclohexanol	Terpenoids	C10H16O	15358-81-3	1.05099	0.00335884	1.25614	0.00794361	0.955446	0.0747449	-
2,6,6-Trimethyl-2,4-cycloheptadien-1-one	Terpenoids	C10H14O	503-93-5	1.27038	0.000354145	1.21407	0.0446638	0.963407	0.121124	minty
L-Menthol	Terpenoids	C10H20O	2216-51-5	1.1358	1.03568e-05	1.27996	0.00231568	0.69123	0.00791418	minty
Geraniol	Terpenoids	C10H18O	106-24-1	1.07	0.0047215	1.22093	0.000322826	0.184856	0.26833	sweet, floral, fruity, rose, waxy, citrus
Hexanal	Aldehyde	C6H12O	66-25-1	1.24615	0.000383281	1.05192	0.00338117	0.691199	0.452082	aldehyde, grassy, green, leafy, vinegar
Cis-3-hexenal	Aldehyde	C6H10O	6789-80-6	1.24297	4.98223e-05	1.06388	0.00347853	0.75489	0.310359	green, fatty, grassy, weedy, fruity, apple
Nonanal	Aldehyde	C9H18O	124-19-6	1.19808	0.000771628	1.31032	8.27329e-07	0.77293	8.62906e-05	aldehyde, citrus, orange peel
(E)-Cinnamaldehyde	Aldehyde	C9H8O	14371-10-9	1.32805	3.95548e-06	1.16362	0.0288677	0.897499	0.00409258	sweet, spice, candy, cinnamon, warm
5-Ethylcyclopent-1-enecarboxAldehyde	Aldehyde	C8H12O	36431-60-4	1.2371	0.00172013	1.13079	0.00388749	1.05623	0.0790031	-
E-1-Methoxy-4-hexene	Hydrocarbons	C7H14O	134777-60-9	1.19119	9.34913e-05	1.19938	0.00317621	0.387511	0.559166	-
Bicyclo(3.3.1)non-2-ene	Hydrocarbons	C9H14	6671-66-5	1.2749	8.00889e-05	1.27946	1.59865e-08	0.488486	3.99233e-06	-
Undecane, 4-methyl-	Hydrocarbons	C12H26	2980-69-0	1.19569	0.000170162	1.15889	0.017773	0.796356	0.140644	-
4-Allylphenol	Aromatics	C9H10O	501-92-8	1.25081	3.11322e-05	1.3942	0.000155508	0.906926	0.036087	phenol, medicinal, herbal
o-Xylene	Aromatics	C8H10	95-47-6	1.01568	0.000111069	1.01705	0.000150346	0.849127	0.000484453	geranium
Styrene	Aromatics	C8H8	100-42-5	1.01933	0.000691261	1.13565	5.87687e-06	0.920105	0.0085408	penetrating, balsamic, gasoline
3-Isopropylidene-5-methyl-hex-4-en-2-one	Ketone	C10H16O	64149-32-2	1.2221	2.08766e-06	1.23815	0.0131529	0.919852	0.050414	-
2-Heptanone, 4,6-dimethyl-	Ketone	C9H18O	19549-80-5	1.21865	0.000188618	1.13379	0.047505	0.862357	0.0133091	-
Cyclohexanol, 2-methyl-3-(1-methylethenyl)-, (1.alpha.,2.alpha.,3.alpha.)-	Alcohol	C10H18O	54244-81-4	1.25251	1.18967e-05	1.04764	0.00910297	0.651807	0.0468837	-
2-Nonenenitrile	Nitrogen compounds	C9H15N	29127-83-1	1.20176	8.02281e-05	1.29197	0.00049377	0.937323	0.004282	green, fatty, orris
3-(methylthio)propanoic acid	Sulfur compounds	C4H8O2S	646-01-5	1.27833	0.000180859	1.26891	0.000117418	0.651206	1.73244e-05	sweet, sulfury
2-Methylbutanoic anhydride	Others	C10H18O3	1468-39-9	1.14121	4.73304e-05	1.15536	0.00191159	0.867942	0.0387036	-

## Sheet: Table S7
Table S7 The volatile compounds with OAV values above 1 in rice grains produced from YX430, MXZ2, and YJSM2.
Compounds	Threshold	YX430				MXZ2				YJSM2				Radio of 35d/10d			Odor
		10d	15d	25d	35d	10d	15d	20d	35d	10d	15d	20d	35d	YX430	MXZ2	YJSM2
cis-6-nonenal	0.00014	3267.95	3919.41	4742.93	6628.19	3237.69	4777.06	4637.95	5576.03	3835.9	3759.7	4191.13	6437.13	2.02824	1.72222	1.67813	green, melon
(Z,Z)-3,6-Nonadienal	5e-05	1977.33	2814.12	3142.03	4926.61	2041.14	3064.67	2934.72	3716.06	2491.29	2531.33	2740.96	4103.89	2.49154	1.82058	1.64729	fatty, soapy, cucumber
Hexanal	0.005	1614.88	1302.39	1153.67	1232.86	1100.98	1341.97	1194.37	1197.98	1129.49	1079.85	1054.47	1234.26	0.763435	1.0881	1.09276	green
Pentanal	0.005	603.598	598.052	701.965	731.505	561.88	676.123	725.688	730.735	555.072	540.085	643.886	678.738	1.21191	1.30052	1.22279	bread, nutty
Melonal	0.016	504.352	477.914	542.798	527.949	453.923	601.856	516.942	491.283	504.349	505.877	507.418	494.476	1.04679	1.0823	0.980424	melon, fresh, sweet
Decanal	0.0001	124.122	146.272	170.757	190.691	110.974	170.688	156.931	142.32	172.875	165.58	179.164	218.633	1.53632	1.28246	1.26469	sweet,citrus, floral
cis-3-Hexenal	0.004	42.1764	34.8218	31.2099	31.4826	29.3312	35.4171	32.3638	32.4276	30.199	27.7624	27.9149	32.4798	0.746449	1.10556	1.07553	green, fatty, fruity
3-Hexenal	0.16	23.3621	19.4117	17.4885	18.6966	16.4587	19.5645	17.9559	18.3875	16.6644	15.2896	15.6546	18.5108	0.800296	1.11719	1.1108	green, melon
Nonanal	0.001	18.4017	14.8896	31.7	58.9432	27.5314	32.708	42.4999	75.7442	42.4858	34.2077	37.3873	62.5782	3.20314	2.75119	1.47292	citrus, orange peel
(-)-Perillaldehyde	0.03	15.4373	17.7716	20.8247	29.7356	15.1371	24.7301	27.8043	29.9439	20.8842	21.9489	27.5948	30.6168	1.92622	1.97818	1.46603	green, minty, cherry
(E)-2-Octenal	0.003	14.8959	10.53	16.3423	10.6894	13.2589	17.4466	15.5058	14.6481	14.842	14.6475	15.1182	15.0624	0.717608	1.10478	1.01485	fresh, herbal, waxy
(Z)-2-Decenal	0.05	2.313	2.9927	3.59514	4.61753	2.22536	3.44403	3.45343	4.16925	2.79061	2.82676	3.50298	4.76327	1.99634	1.87352	1.70689	tallow
(E)-4-Decenal	0.025	1.23072	1.44378	1.69376	1.96145	1.13997	1.7263	1.6517	1.68446	1.45449	1.39816	1.69324	1.97092	1.59375	1.47764	1.35505	fresh, citrus, green,
(Z)-2-Heptenal	0.013	0.991013	0.725356	0.516358	1.10623	0.632363	0.591664	0.516142	0.82543	0.596976	0.386412	0.613027	0.722994	1.11626	1.30531	1.21109	-
Heptanal	0.0028	2.54395	3.72023	7.35687	13.707	2.16083	5.51564	7.88455	12.7973	0.687041	0.393818	0.433572	2.34412	5.38809	5.92241	3.41191	fresh, herbal, wine
3-Mercaptohexyl acetate	2e-05	186.435	232.8	276.638	331.836	178.453	243.054	266.411	314.266	201.54	220.26	259.374	325.782	1.7799	1.76106	1.61647	sulfury, grapefruit, fruity
1-Ethylpropyl acetate	0.009	159.136	125.692	115.607	124.817	108.433	133.808	122.941	129.645	114.433	109.608	119.631	130.198	0.784341	1.19563	1.13776	-
Methyl benzoate	0.00052	29.3429	29.3895	30.1545	43.396	30.9936	35.0763	30.6944	36.3015	28.0461	28.8028	29.366	42.4923	1.47893	1.17126	1.51509	almond, floral
Methyl Caprate	0.0043	24.1961	15.058	12.8161	14.7068	14.4646	19.1996	18.1515	11.9109	23.0704	23.9068	15.7141	13.8699	0.607818	0.823454	0.601199	fruity, floral
Hexyl propanoate	0.008	9.2964	11.6511	14.6262	20.7727	9.28032	12.9967	12.7926	16.6486	10.2418	10.1175	10.821	17.902	2.23449	1.79397	1.74793	pear, green, fruity
Ethyl heptanoate	0.002	2.93949	3.58761	4.20977	6.47647	2.84244	4.14876	3.9715	5.09074	3.3955	3.46787	3.67351	5.82987	2.20326	1.79097	1.71694	fruity, pineapple
(2E,4Z)-Decadienoic acid ethyl ester	0.1	2.00462	1.56048	1.82108	2.3563	1.29514	1.59523	1.63905	1.77663	2.42578	1.47561	1.84972	2.02143	1.17544	1.37176	0.833309	green, sweet, fruity
2-Methylbutyl 2-methylpropanoate	0.014	1.91822	2.32272	2.60003	2.99505	1.69188	2.53194	2.502	2.5517	2.59356	2.28558	2.50664	3.53334	1.56137	1.5082	1.36236	fruity
2-Methylbutyl hexanoate	0.032	1.83618	2.41072	2.90127	3.84739	1.81644	2.53975	2.57413	3.06449	2.18562	1.75565	2.15164	2.85216	2.09532	1.68709	1.30496	ethereal
Methyl dihydrojasmonate	0.013	1.41901	0.688766	0.799514	1.29214	0.806445	0.832509	1.92626	2.33613	1.31165	0.518763	0.666099	2.14668	0.910591	2.89682	1.63663	floral, oily, jasmin
Methyl salicylate	0.04	1.00013	0.687536	0.443891	0.37504	0.685471	0.511961	0.327298	0.323533	0.749345	0.516568	0.340579	0.328387	0.374993	0.471987	0.438233	caramel, pepperminty
P-cresyl acetate	0.025	0.717303	1.0586	1.24212	1.8542	0.805995	1.20671	1.30521	1.44031	1.0302	0.99739	1.1859	1.70586	2.58496	1.787	1.65584	narcissus, phenol, animalic
n-Butyl butanoate	0.028	0.48376	0.669657	0.828597	0.996071	0.563429	0.796372	0.907766	0.835481	0.662902	0.643761	0.828011	1.06673	2.05902	1.48285	1.60919	ripe fruit
5-Ethyl-3-hydroxy-4-methyl-2(5H)-furanone	2e-06	407938	569696	664555	770781	404555	621347	589940	628593	511351	477842	588094	679832	1.88946	1.55379	1.32948	caramel, praline, butterscotch
2-Methyloxolan-3-one	5e-06	109641	100135	93921.7	95257	80448.1	93517	84255	91045.2	74300.3	69687.6	77053.7	98743.2	0.868809	1.13173	1.32897	sweet, nutty
2-Thiophenemethanethiol	4e-05	3408.95	4402.12	5241.98	7647.26	3478	5272.18	5161.83	6341.68	4750.96	4356.71	4921.1	7301.89	2.24329	1.82337	1.53693	roasted, coffee, fishy
5-Methyl-2-furanylmethylmercaptan	5e-05	533.071	738.058	907.313	1230.68	599.916	966.414	904.246	1079.83	788.979	835.762	838.989	1298.67	2.30867	1.79997	1.64602	sulfury, roasted, coffee
2-Ethoxy-3-methylpyrazine	0.0008	300.025	304.424	327.691	324.112	270.891	355.776	304.813	290.482	284.181	290.2	294.611	288.126	1.08029	1.07232	1.01388	hazelnut, roasted, almond
2-Acetylthiophene	0.001	21.4819	27.008	30.9823	42.194	21.6477	32.5369	31.3738	37.7812	27.3729	27.4595	29.2146	44.5364	1.96416	1.74528	1.62703	nutty
2-Pentyl-furan	0.006	2.96711	3.67989	2.46755	3.66982	4.54356	5.65572	3.0309	3.57328	2.45351	3.56696	2.56327	3.81141	1.23683	0.786449	1.55345	fruity, green, earthy
d-Hexanolactone	0.02683	1.9344	2.33993	2.8795	3.8703	1.91087	2.90107	2.79669	3.35329	2.30431	2.41126	2.56403	3.84257	2.00077	1.75485	1.66756	creamy, fruity, coconut
2-Isobutylthiazole	0.0035	0.929253	1.5142	1.68617	2.61711	0.963424	1.53231	1.85736	2.14271	1.56664	1.59173	2.12217	2.72514	2.81635	2.22405	1.73948	green, wasabi
2-Acetyl-1-pyrroline	0.1	1.89868	2.91461	3.61276	6.22566	1.48588	2.7257	3.16872	5.10159	0.602369	0.481166	0.477754	0.485158	3.27894	3.43337	0.805416	popcorn, toasted, grain, malty
cis-3-Hexen-1-ol	0.05	6.96606	10.9112	12.1497	14.6678	8.62335	11.7903	12.971	13.0202	9.75924	10.8507	13.0653	15.6778	2.10561	1.50988	1.60646	fresh, herbal
1-Octen-3-ol	0.001	5.73184	2.33783	3.82114	3.14027	4.36982	2.32263	4.42063	2.68291	4.13956	3.12606	2.78291	2.98568	0.547864	0.613965	0.721254	fatty, fruity, grassy
1-Nonanol	0.0053	5.54685	11.0864	15.0271	25.4265	3.55112	6.66842	11.4807	16.8086	3.85516	4.22595	6.32732	8.359	4.58396	4.73332	2.16826	fresh, orange
1-Octanol	0.022	3.64237	3.29495	4.01551	3.88962	3.2426	4.32824	3.74111	3.54537	3.63954	3.61122	3.65155	3.64507	1.06788	1.09337	1.00152	intense citrus, rose
cis-6-Nonen-1-ol	0.001	2.90239	3.49588	7.11134	47.599	4.90249	8.21177	4.72715	30.2867	4.32624	11.2439	4.27967	26.6554	16.3999	6.17782	6.16134	fresh, honeydew, cantaloupe
Furfuryl alcohol	1.9	2.24233	3.39541	3.94319	4.57911	2.89822	3.81629	4.1971	4.13573	3.2328	3.45406	4.03649	5.0819	2.04212	1.42699	1.57198	caramel, bread, coffee
6-Undecanol	0.0086	1.29214	1.34017	1.39598	1.82582	1.01563	1.415	1.26542	1.28479	1.67637	1.41046	1.56337	1.71281	1.41302	1.26502	1.02174	-
1-Heptanol	0.003	0.690263	0.537138	0.639857	2.17575	0.742185	0.700214	0.673294	1.87764	0.568108	0.44541	0.505564	1.2975	3.15207	2.52988	2.2839	grassy
Benzyl Alcohol	0.1	0.367817	0.530249	0.924788	1.6882	0.285659	0.977817	0.909237	1.66083	0.245075	0.348577	0.747701	1.45308	4.58978	5.81405	5.92911	rose
2-Methylisoborneol	0.00048	597.164	655.155	824.386	955.987	592.206	901.58	895.234	930.857	719.635	708.381	873.602	1025.08	1.60088	1.57185	1.42445	earthy, musty
β-Ionone	0.0002	537.656	394.652	413.03	536.976	374.193	408.48	395.605	402.193	646.566	409.886	480.731	536.798	0.998736	1.07483	0.830228	floral, woody
Linalool	0.006	12.2623	10.4921	12.5435	20.4037	12.8687	12.74	12.1522	15.5133	11.4458	10.6164	11.4269	17.2163	1.66394	1.20551	1.50415	floral, green
(-)-Carvone	0.085	4.10023	5.31581	6.2845	8.41872	3.67678	5.55339	5.59923	6.61101	4.14234	3.60459	4.53097	6.63834	2.05323	1.79805	1.60256	spearmint, herbal
Geraniol	0.0066	1.64287	1.64274	1.76946	2.15414	1.29841	1.88644	1.80602	1.91432	1.86894	1.64978	1.80918	2.14643	1.31121	1.47436	1.14848	sweet, floral, fruity
Carvone	0.067	1.42412	1.84541	2.17945	2.85205	1.38715	2.11608	2.10762	2.51244	1.95689	1.71877	2.06791	2.78465	2.00268	1.81123	1.423	minty, licorice
(Z)-3,7-Dimethylocta-1,3,6,-triene	0.034	1.04517	1.66385	2.70729	4.95438	0.950346	2.98685	3.0103	5.38527	0.799867	1.16293	2.144	4.39429	4.74028	5.66664	5.49378	floral, herbal
1,3,8-p-Menthatriene	0.015	0.806424	1.03544	1.30844	1.68924	0.884463	1.36749	1.43375	1.44287	1.43473	1.24437	1.47792	1.76958	2.09472	1.63135	1.23338	turpentine, herbal, woody
1-Octen-3-one	5e-06	471.279	357.489	338.951	468.952	277.842	294.879	316.994	377.737	337.322	255.402	300.803	396.556	0.995064	1.35954	1.1756	mushroom
2,2,6-Trimethylcyclohexanone	0.0001	320.958	513.751	851.818	1846.39	319.578	1069.36	1007.13	2504.66	246.594	343.811	848.642	1908.29	5.75273	7.8374	7.73858	honey, cistus
3-Octen-2-one	3e-05	219.054	308.663	640.941	1003.08	174.123	673.34	654.782	1408.86	144.406	233.656	529.359	1184.3	4.57914	8.09118	8.20114	earthy, herbal, mushroom
2-Methylnaphthalene	0.004	1.3565	1.73891	1.96132	4.21566	1.25479	1.96167	2.07812	4.57634	1.95897	1.59826	2.37807	3.8774	3.10774	3.64709	1.9793	sweet, floral, woody
Naphthalene	0.05	1.13829	1.32761	1.76267	3.17018	1.02757	1.74646	1.86984	2.86766	1.36312	1.33228	2.01563	2.92134	2.78502	2.79071	2.14312	pungent, dry, tarry
Styrene	0.0036	0.85111	1.01727	1.11072	1.27076	0.932999	1.02042	1.53745	1.44736	1.11304	1.43632	1.46074	1.68698	1.49306	1.55129	1.51565	penetrating, balsamic, gasoline
Phenol	0.03	18.4438	9.23376	12.0314	14.1384	12.6292	9.34207	10.1492	16.5627	16.853	11.1555	12.5627	16.4236	0.766569	1.31146	0.974516	phenol, medicinal
p-Cresol	0.00024	15.2171	14.8764	16.3766	18.2056	13.0973	17.4459	15.7018	16.1258	14.2545	15.942	15.1071	33.4406	1.19639	1.23123	2.34596	narcissus, mimosa
Benzenemethanethiol	3.5e-06	5953.01	5837.71	5705.11	7890.93	6282.12	6379.98	5831.16	6842.05	5439.08	5534.18	5457.42	8115.62	1.32554	1.08913	1.49209	onion, sulfury, garlic
Dodecanenitrile	9e-05	368.823	233.075	278.696	370.732	208.701	192.9	217.859	214.602	405.325	208.707	236.447	266.972	1.00518	1.02827	0.658662	citrus, peel
